# Supplementary material for: (4′-All­yloxy-2,2′:6′,2′′-terpyridine)(dibenzoyl­methanido)dinitratoerbium(III) acetonitrile solvate
Source: Acta Crystallogr Sect E Struct Rep Online. 2010 Jan 9;66(Pt 2):m106. doi: 10.1107/S1600536809055032 (PMC2979846; doi:10.1107/S1600536809055032)
Supplement: Supplementary file 1 [file e-66-0m106-sup1.cif]

##############################################################################
###                                                                        ###
###        Electronic paper (Acta Crystallographica Section E)             ###
###                                                                        ###
##############################################################################
#                                                                            #
# This CIF contains the data in a paper accepted for publication in Acta     #
# Crystallographica Section E. It conforms to the requirements of Notes      #
# for Authors for Section E, and has been peer reviewed under the auspices   #
# of the IUCr Commission on Journals.                                        #
#                                                                            #
# Full details of the Crystallographic Information File format               #
# are given in the paper "The Crystallographic Information File (CIF):       #
# a New Standard Archive File for Crystallography" by S. R. Hall, F. H.      #
# Allen and I. D. Brown [Acta Cryst. (1991), A47, 655-685].                  #
#                                                                            #
# The current version of the core CIF dictionary is obtainable from          #
# ftp://ftp.iucr.org/pub/cif_core.dic. The current version number is 2.4.    #
#                                                                            #
# Software is freely available for graphical display of the structure(s) in  #
# this CIF.  For information consult the CIF home page http://www.iucr.org/  #
# cif/home.html                                                              #
#                                                                            #
# This file may be used for bona fide research purposes within the           #
# scientific community so long as proper attribution is given to the journal # 
# article from which it was obtained.                                        #
#                                                                            #
##############################################################################
                                             
data_I
_audit_creation_method     SHELXL-97
_chemical_name_systematic
;
(4'-Allyloxy-2,2':6',2''-terpyridine)(dibenzoylmethanido)dinitratoerbium(III)
acetonitrile solvate
;
_chemical_name_common     ?
_chemical_formula_moiety     'C33 H26 Er N5 O9, C2 H3 N'
_chemical_formula_sum     'C35 H29 Er N6 O9'
_chemical_formula_iupac     '[Er (C15 H11 O2) (N O3)2 (C18 H15 N3 O)], C2 H3 N'
_chemical_formula_weight     844.90
_chemical_melting_point     ?
_symmetry_cell_setting     monoclinic
_symmetry_space_group_name_H-M     'P 21/n'
_symmetry_space_group_name_Hall     '-P 2yn'
loop_
    _symmetry_equiv_pos_as_xyz
    'x, y, z'
    '-x+1/2, y+1/2, -z+1/2'
    '-x, -y, -z'
    'x-1/2, -y-1/2, z-1/2'
_cell_length_a     13.245(4)
_cell_length_b     15.871(4)
_cell_length_c     16.135(5)
_cell_angle_alpha     90.00
_cell_angle_beta     103.374(6)
_cell_angle_gamma     90.00
_cell_volume     3299.8(16)
_cell_formula_units_Z     4
_cell_measurement_reflns_used     4650
_cell_measurement_theta_min     2.56
_cell_measurement_theta_max     26.58
_cell_measurement_temperature     173(2)
_exptl_crystal_description     block
_exptl_crystal_colour     yellow
_exptl_crystal_size_max     0.26
_exptl_crystal_size_mid     0.24
_exptl_crystal_size_min     0.22
_exptl_crystal_density_diffrn     1.701
_exptl_crystal_density_meas     ?
_exptl_crystal_density_method     'not measured'
_exptl_crystal_F_000     1684
_exptl_absorpt_coefficient_mu     2.610
_exptl_absorpt_correction_type     multi-scan
_exptl_absorpt_process_details     '(SADABS; Bruker, 1997)'
_exptl_absorpt_correction_T_min     0.5502
_exptl_absorpt_correction_T_max     0.5975
_exptl_special_details
;
;
_diffrn_ambient_temperature     173(2)
_diffrn_radiation_type     MoK\a
_diffrn_radiation_wavelength     0.71073
_diffrn_radiation_source     'fine-focus sealed tube'
_diffrn_radiation_monochromator     graphite
_diffrn_measurement_device_type     'Bruker SMART CCD area-detector'
_diffrn_measurement_method     '\f and \w scans'
_diffrn_detector_area_resol_mean     ?
_diffrn_reflns_number     15598
_diffrn_reflns_av_R_equivalents     0.0522
_diffrn_reflns_av_sigmaI/netI     0.0741
_diffrn_reflns_theta_min     1.80
_diffrn_reflns_theta_max     26.00
_diffrn_reflns_theta_full     26.00
_diffrn_measured_fraction_theta_max     0.991
_diffrn_measured_fraction_theta_full     0.991
_diffrn_reflns_limit_h_min     -11
_diffrn_reflns_limit_h_max     16
_diffrn_reflns_limit_k_min     -19
_diffrn_reflns_limit_k_max     19
_diffrn_reflns_limit_l_min     -19
_diffrn_reflns_limit_l_max     15
_diffrn_standards_number     0
_diffrn_standards_interval_count     ?
_diffrn_standards_interval_time     0
_diffrn_standards_decay_%     0
_refine_special_details
;
Refinement of <i>F</i>^2^ against ALL reflections. The weighted <i>R</i>-factor
<i>wR</i> and goodness of fit <i>S</i> are based on <i>F</i>^2^, conventional
<i>R</i>-factors <i>R</i> are based on <i>F</i>, with <i>F</i> set to zero for
negative <i>F</i>^2^. The threshold expression of <i>F</i>^2^ >
\s(<i>F</i>^2^) is used only for calculating <i>R</i>-factors(gt) <i>etc</i>.
and is not relevant to the choice of reflections for refinement.
<i>R</i>-factors based on <i>F</i>^2^ are statistically about twice as large
as those based on <i>F</i>, and <i>R</i>- factors based on ALL data will be
even larger.
;
_reflns_number_total     6429
_reflns_number_gt     4383
_reflns_threshold_expression     I>2\s(I)
_refine_ls_structure_factor_coef     Fsqd
_refine_ls_matrix_type     full
_refine_ls_R_factor_all     0.0703
_refine_ls_R_factor_gt     0.0363
_refine_ls_wR_factor_gt     0.0760
_refine_ls_wR_factor_ref     0.0881
_refine_ls_goodness_of_fit_ref     1.039
_refine_ls_restrained_S_all     1.039
_refine_ls_number_reflns     6429
_refine_ls_number_parameters     460
_refine_ls_number_restraints     0
_refine_ls_hydrogen_treatment     constr
_refine_ls_weighting_scheme     calc
_refine_ls_weighting_details
         'calc w=1/[\s^2^(Fo^2^)+(0.0365P)^2^+0.0000P] where P=(Fo^2^+2Fc^2^)/3'
_atom_sites_solution_hydrogens     geom
_atom_sites_solution_primary     direct
_atom_sites_solution_secondary     difmap
_refine_ls_shift/su_max     0.002
_refine_ls_shift/su_mean     0.000
_refine_diff_density_max     1.652
_refine_diff_density_min     -1.141
_refine_ls_extinction_method     none
_refine_ls_extinction_coef     ?
loop_
    _atom_type_symbol
    _atom_type_description
    _atom_type_scat_dispersion_real
    _atom_type_scat_dispersion_imag
    _atom_type_scat_source
    'C' 'C' 0.0033 0.0016
                         'International Tables Vol C Tables 4.2.6.8 and 6.1.1.4'
    'H' 'H' 0.0000 0.0000
                         'International Tables Vol C Tables 4.2.6.8 and 6.1.1.4'
    'N' 'N' 0.0061 0.0033
                         'International Tables Vol C Tables 4.2.6.8 and 6.1.1.4'
    'O' 'O' 0.0106 0.0060
                         'International Tables Vol C Tables 4.2.6.8 and 6.1.1.4'
    'Er' 'Er' -0.2586 4.9576
                         'International Tables Vol C Tables 4.2.6.8 and 6.1.1.4'
_computing_data_collection     'SMART (Bruker, 1997)'
_computing_cell_refinement     'SAINT (Bruker, 1997)'
_computing_data_reduction     'SAINT (Bruker, 1997)'
_computing_structure_solution     'SHELXS97 (Sheldrick, 2008)'
_computing_structure_refinement     'SHELXL97 (Sheldrick, 2008)'
_computing_molecular_graphics     'SHELXTL (Sheldrick, 2008)'
_computing_publication_material     'SHELXTL (Sheldrick, 2008)'
loop_
    _atom_site_type_symbol
    _atom_site_label
    _atom_site_fract_x
    _atom_site_fract_y
    _atom_site_fract_z
    _atom_site_U_iso_or_equiv
    _atom_site_adp_type
    _atom_site_calc_flag
    _atom_site_refinement_flags
    _atom_site_occupancy
    _atom_site_disorder_assembly
    _atom_site_disorder_group
    Er Er1 0.756234(17) 0.801711(15) 0.037240(16) 0.01847(8) Uani d . 1 . .
    O O2 0.6625(3) 0.6940(2) 0.0666(2) 0.0255(9) Uani d . 1 . .
    O O9 0.7831(3) 0.8367(3) 0.1870(3) 0.0384(11) Uani d . 1 . .
    N N5 0.6926(4) 0.8638(3) 0.1844(3) 0.0277(12) Uani d . 1 . .
    O O3 0.8761(3) 0.7066(2) 0.0928(2) 0.0278(9) Uani d . 1 . .
    O O8 0.6304(3) 0.8630(3) 0.1117(2) 0.0306(10) Uani d . 1 . .
    N N2 0.7337(3) 0.9511(3) 0.0000(3) 0.0227(10) Uani d . 1 . .
    C C13 0.4028(4) 0.8715(4) -0.1717(4) 0.0326(15) Uani d . 1 . .
    H H13A 0.3365 0.8842 -0.2069 0.039 Uiso calc R 1 . .
    N N1 0.9170(3) 0.8903(3) 0.0826(3) 0.0257(11) Uani d . 1 . .
    N N3 0.5943(3) 0.8339(3) -0.0678(3) 0.0244(11) Uani d . 1 . .
    C C26 0.7835(4) 0.5834(4) 0.1087(3) 0.0235(13) Uani d . 1 . .
    H H26 0.7901 0.5246 0.1200 0.028 Uiso calc R 1 . .
    C C24 0.5947(4) 0.5659(3) 0.1060(4) 0.0240(13) Uani d . 1 . .
    C C6 0.8061(4) 1.0085(4) 0.0366(4) 0.0244(13) Uani d . 1 . .
    C C20 0.4118(4) 0.5409(4) 0.0781(4) 0.0333(15) Uani d . 1 . .
    H H20A 0.3431 0.5574 0.0511 0.040 Uiso calc R 1 . .
    C C23 0.6107(4) 0.4949(4) 0.1589(4) 0.0280(14) Uani d . 1 . .
    H H23A 0.6792 0.4786 0.1864 0.034 Uiso calc R 1 . .
    O O7 0.6658(3) 0.8903(3) 0.2473(3) 0.0425(12) Uani d . 1 . .
    C C1 1.0107(4) 0.8569(4) 0.1162(4) 0.0296(14) Uani d . 1 . .
    H H1A 1.0168 0.7973 0.1201 0.035 Uiso calc R 1 . .
    C C18 0.9133(5) 1.2961(4) 0.0249(4) 0.0433(16) Uani d . 1 . .
    H H18A 0.9352 1.2855 0.0843 0.052 Uiso calc R 1 . .
    H H18B 0.9627 1.3111 -0.0068 0.052 Uiso calc R 1 . .
    C C33 1.0601(4) 0.6243(4) 0.1839(4) 0.0282(14) Uani d . 1 . .
    H H33A 1.0537 0.6808 0.2013 0.034 Uiso calc R 1 . .
    C C27 0.8725(4) 0.6284(4) 0.1095(4) 0.0254(13) Uani d . 1 . .
    C C25 0.6834(4) 0.6185(4) 0.0921(3) 0.0233(13) Uani d . 1 . .
    C C4 0.9941(4) 1.0266(4) 0.1053(4) 0.0290(14) Uani d . 1 . .
    H H4A 0.9867 1.0861 0.1012 0.035 Uiso calc R 1 . .
    C C3 1.0896(4) 0.9908(4) 0.1391(3) 0.0284(14) Uani d . 1 . .
    H H3A 1.1490 1.0255 0.1579 0.034 Uiso calc R 1 . .
    C C19 0.4941(4) 0.5886(4) 0.0659(3) 0.0272(14) Uani d . 1 . .
    H H19A 0.4821 0.6368 0.0301 0.033 Uiso calc R 1 . .
    C C5 0.9095(4) 0.9748(3) 0.0775(4) 0.0246(13) Uani d . 1 . .
    C C28 0.9739(4) 0.5836(4) 0.1333(4) 0.0252(13) Uani d . 1 . .
    C C11 0.5651(4) 0.9147(4) -0.0845(3) 0.0228(13) Uani d . 1 . .
    C C22 0.5273(4) 0.4488(4) 0.1709(4) 0.0326(15) Uani d . 1 . .
    H H22A 0.5386 0.4020 0.2087 0.039 Uiso calc R 1 . .
    C C14 0.4322(4) 0.7896(4) -0.1555(3) 0.0283(14) Uani d . 1 . .
    H H14A 0.3874 0.7448 -0.1798 0.034 Uiso calc R 1 . .
    C C15 0.5281(4) 0.7731(4) -0.1033(3) 0.0247(13) Uani d . 1 . .
    H H15A 0.5482 0.7161 -0.0920 0.030 Uiso calc R 1 . .
    C C29 0.9859(4) 0.5007(4) 0.1094(4) 0.0371(16) Uani d . 1 . .
    H H29A 0.9283 0.4713 0.0758 0.044 Uiso calc R 1 . .
    C C10 0.6405(4) 0.9802(3) -0.0439(3) 0.0244(13) Uani d . 1 . .
    C C12 0.4691(4) 0.9361(4) -0.1370(4) 0.0294(14) Uani d . 1 . .
    H H12A 0.4500 0.9933 -0.1486 0.035 Uiso calc R 1 . .
    C C9 0.6173(4) 1.0647(4) -0.0499(3) 0.0260(14) Uani d . 1 . .
    H H9A 0.5514 1.0830 -0.0818 0.031 Uiso calc R 1 . .
    C C7 0.7868(4) 1.0951(3) 0.0333(4) 0.0262(13) Uani d . 1 . .
    H H7A 0.8392 1.1336 0.0600 0.031 Uiso calc R 1 . .
    C C17 0.8142(5) 1.2901(4) -0.0134(4) 0.0371(16) Uani d . 1 . .
    H H17A 0.7946 1.3011 -0.0729 0.045 Uiso calc R 1 . .
    C C8 0.6904(4) 1.1238(4) -0.0091(4) 0.0277(14) Uani d . 1 . .
    O O1 0.6601(3) 1.2051(2) -0.0152(3) 0.0344(10) Uani d . 1 . .
    C C32 1.1545(4) 0.5835(4) 0.2091(4) 0.0345(15) Uani d . 1 . .
    H H32A 1.2123 0.6120 0.2435 0.041 Uiso calc R 1 . .
    C C21 0.4271(4) 0.4697(4) 0.1288(4) 0.0329(15) Uani d . 1 . .
    H H21A 0.3700 0.4359 0.1346 0.040 Uiso calc R 1 . .
    C C31 1.1647(5) 0.5019(4) 0.1844(4) 0.0431(17) Uani d . 1 . .
    H H31A 1.2294 0.4737 0.2017 0.052 Uiso calc R 1 . .
    C C34 0.9374(6) 0.2095(5) 0.2523(4) 0.0456(18) Uani d . 1 . .
    C C35 1.0307(5) 0.2525(5) 0.2958(5) 0.064(2) Uani d . 1 . .
    H H35A 1.0281 0.3112 0.2767 0.096 Uiso calc R 1 . .
    H H35B 1.0912 0.2246 0.2828 0.096 Uiso calc R 1 . .
    H H35C 1.0361 0.2508 0.3574 0.096 Uiso calc R 1 . .
    N N6 0.8619(6) 0.1790(4) 0.2183(4) 0.069(2) Uani d . 1 . .
    O O5 0.7447(3) 0.6999(3) -0.0800(3) 0.0328(9) Uani d . 1 . .
    O O4 0.8224(3) 0.8173(3) -0.0890(3) 0.0379(11) Uani d . 1 . .
    N N4 0.7853(4) 0.7484(3) -0.1245(3) 0.0319(12) Uani d . 1 . .
    C C2 1.0982(4) 0.9046(4) 0.1452(4) 0.0293(14) Uani d . 1 . .
    H H2A 1.1631 0.8787 0.1690 0.035 Uiso calc R 1 . .
    C C16 0.7312(4) 1.2670(4) 0.0308(4) 0.0345(16) Uani d . 1 . .
    H H16A 0.7636 1.2446 0.0880 0.041 Uiso calc R 1 . .
    H H16B 0.6919 1.3184 0.0386 0.041 Uiso calc R 1 . .
    C C30 1.0801(5) 0.4608(4) 0.1338(5) 0.051(2) Uani d . 1 . .
    H H30A 1.0874 0.4046 0.1159 0.061 Uiso calc R 1 . .
    O O6 0.7867(4) 0.7318(3) -0.1977(3) 0.0538(13) Uani d . 1 . .
loop_
    _atom_site_aniso_label
    _atom_site_aniso_U_11
    _atom_site_aniso_U_22
    _atom_site_aniso_U_33
    _atom_site_aniso_U_12
    _atom_site_aniso_U_13
    _atom_site_aniso_U_23
    Er1 0.01372(12) 0.01403(13) 0.02633(15) 0.00049(12) 0.00190(9) 0.00175(13)
    O2 0.0199(19) 0.022(2) 0.034(2) 0.0043(18) 0.0059(16) 0.0071(19)
    O9 0.024(2) 0.043(3) 0.046(3) 0.005(2) 0.0030(19) -0.002(2)
    N5 0.026(3) 0.029(3) 0.026(3) -0.003(2) 0.001(2) -0.001(2)
    O3 0.020(2) 0.018(2) 0.045(3) 0.0015(17) 0.0047(17) 0.0048(19)
    O8 0.029(2) 0.037(3) 0.024(2) 0.0065(19) 0.0013(18) 0.0023(19)
    N2 0.018(2) 0.020(3) 0.029(3) 0.000(2) 0.0032(19) 0.000(2)
    C13 0.023(3) 0.044(4) 0.029(4) 0.005(3) 0.003(3) 0.002(3)
    N1 0.020(3) 0.025(3) 0.031(3) 0.003(2) 0.004(2) -0.001(2)
    N3 0.026(3) 0.019(3) 0.029(3) -0.001(2) 0.007(2) 0.001(2)
    C26 0.019(3) 0.020(3) 0.031(4) 0.005(2) 0.004(2) 0.005(3)
    C24 0.021(3) 0.022(3) 0.030(3) -0.002(2) 0.008(2) 0.002(3)
    C6 0.013(3) 0.026(3) 0.034(4) 0.004(2) 0.006(2) 0.006(3)
    C20 0.023(3) 0.026(4) 0.050(4) -0.001(3) 0.006(3) 0.004(3)
    C23 0.023(3) 0.029(4) 0.029(4) -0.002(3) 0.000(3) 0.003(3)
    O7 0.042(3) 0.052(3) 0.036(3) -0.006(2) 0.014(2) -0.014(2)
    C1 0.019(3) 0.020(3) 0.048(4) 0.000(3) 0.004(3) 0.000(3)
    C18 0.048(4) 0.040(4) 0.044(4) -0.009(4) 0.015(3) -0.003(3)
    C33 0.024(3) 0.028(3) 0.035(4) 0.000(3) 0.011(3) 0.004(3)
    C27 0.024(3) 0.023(3) 0.029(3) 0.003(3) 0.006(3) 0.002(3)
    C25 0.019(3) 0.029(3) 0.018(3) -0.003(2) -0.003(2) 0.001(3)
    C4 0.031(3) 0.022(3) 0.033(4) -0.006(3) 0.004(3) 0.001(3)
    C3 0.024(3) 0.031(4) 0.027(4) -0.008(3) 0.000(3) -0.003(3)
    C19 0.025(3) 0.028(3) 0.028(3) 0.003(3) 0.005(3) 0.010(3)
    C5 0.021(3) 0.020(3) 0.033(4) 0.002(2) 0.005(3) 0.004(3)
    C28 0.018(3) 0.027(3) 0.030(4) 0.004(3) 0.005(2) 0.009(3)
    C11 0.020(3) 0.027(3) 0.022(3) 0.001(3) 0.005(2) -0.003(3)
    C22 0.037(4) 0.028(4) 0.034(4) -0.002(3) 0.010(3) 0.008(3)
    C14 0.022(3) 0.037(4) 0.023(3) -0.006(3) 0.000(2) -0.006(3)
    C15 0.027(3) 0.022(3) 0.024(3) -0.003(2) 0.002(3) -0.002(2)
    C29 0.025(3) 0.030(4) 0.052(4) 0.002(3) 0.001(3) -0.004(3)
    C10 0.023(3) 0.023(3) 0.027(3) -0.002(2) 0.006(2) 0.003(3)
    C12 0.023(3) 0.033(4) 0.031(4) 0.006(3) 0.002(3) -0.004(3)
    C9 0.022(3) 0.027(3) 0.028(3) 0.006(3) 0.002(2) 0.002(3)
    C7 0.025(3) 0.015(3) 0.038(4) -0.005(2) 0.006(3) -0.001(3)
    C17 0.050(4) 0.027(4) 0.033(4) -0.001(3) 0.006(3) 0.003(3)
    C8 0.030(3) 0.020(3) 0.034(4) -0.001(3) 0.010(3) 0.002(3)
    O1 0.031(2) 0.020(2) 0.047(3) 0.0040(19) -0.0023(19) 0.001(2)
    C32 0.017(3) 0.045(4) 0.036(4) -0.001(3) -0.005(3) 0.002(3)
    C21 0.026(3) 0.030(4) 0.047(4) -0.009(3) 0.017(3) -0.003(3)
    C31 0.027(4) 0.043(4) 0.055(5) 0.016(3) 0.003(3) -0.001(4)
    C34 0.058(5) 0.048(5) 0.027(4) 0.005(4) 0.003(3) 0.001(3)
    C35 0.047(5) 0.084(6) 0.062(6) -0.002(5) 0.015(4) -0.008(5)
    N6 0.083(5) 0.072(5) 0.038(4) -0.017(4) -0.012(4) 0.001(3)
    O5 0.034(2) 0.027(2) 0.039(2) -0.004(2) 0.0119(18) 0.001(2)
    O4 0.039(3) 0.029(3) 0.051(3) -0.005(2) 0.021(2) -0.001(2)
    N4 0.037(3) 0.020(3) 0.039(4) 0.006(2) 0.011(3) 0.001(3)
    C2 0.016(3) 0.030(4) 0.037(4) 0.000(3) -0.003(3) 0.005(3)
    C16 0.040(4) 0.014(3) 0.047(4) 0.006(3) 0.005(3) 0.002(3)
    C30 0.041(4) 0.039(4) 0.068(5) 0.017(3) 0.004(4) -0.012(4)
    O6 0.083(4) 0.049(3) 0.036(3) 0.004(3) 0.026(3) -0.008(2)
_geom_special_details
;
All e.s.d.'s (except the e.s.d. in the dihedral angle between two l.s. planes)
are estimated using the full covariance matrix. The cell e.s.d.'s are taken
into account individually in the estimation of e.s.d.'s in distances, angles
and torsion angles; correlations between e.s.d.'s in cell parameters are only
used when they are defined by crystal symmetry. An approximate (isotropic)
treatment of cell e.s.d.'s is used for estimating e.s.d.'s involving l.s.
planes.
;
loop_
    _geom_bond_atom_site_label_1
    _geom_bond_atom_site_label_2
    _geom_bond_site_symmetry_2
    _geom_bond_distance
    _geom_bond_publ_flag
    Er1 O3 . 2.224(3) y
    Er1 O2 . 2.228(4) y
    Er1 O4 . 2.410(4) y
    Er1 O9 . 2.425(4) y
    Er1 N2 . 2.447(4) y
    Er1 N3 . 2.460(4) y
    Er1 O5 . 2.465(4) y
    Er1 O8 . 2.468(4) y
    Er1 N1 . 2.515(4) y
    Er1 N4 . 2.853(6) ?
    Er1 N5 . 2.872(5) ?
    O2 C25 . 1.275(6) ?
    O9 N5 . 1.265(6) ?
    N5 O7 . 1.224(6) ?
    N5 O8 . 1.268(5) ?
    O3 C27 . 1.274(6) ?
    N2 C10 . 1.355(6) ?
    N2 C6 . 1.355(7) ?
    C13 C14 . 1.365(8) ?
    C13 C12 . 1.381(8) ?
    C13 H13A . 0.9500 ?
    N1 C1 . 1.343(6) ?
    N1 C5 . 1.347(7) ?
    N3 C15 . 1.340(7) ?
    N3 C11 . 1.348(7) ?
    C26 C27 . 1.376(7) ?
    C26 C25 . 1.406(7) ?
    C26 H26 . 0.9500 ?
    C24 C19 . 1.387(7) ?
    C24 C23 . 1.398(7) ?
    C24 C25 . 1.501(7) ?
    C6 C7 . 1.396(7) ?
    C6 C5 . 1.476(7) ?
    C20 C19 . 1.378(7) ?
    C20 C21 . 1.382(8) ?
    C20 H20A . 0.9500 ?
    C23 C22 . 1.376(7) ?
    C23 H23A . 0.9500 ?
    C1 C2 . 1.373(7) ?
    C1 H1A . 0.9500 ?
    C18 C17 . 1.318(8) ?
    C18 H18A . 0.9500 ?
    C18 H18B . 0.9500 ?
    C33 C32 . 1.383(7) ?
    C33 C28 . 1.399(7) ?
    C33 H33A . 0.9500 ?
    C27 C28 . 1.490(7) ?
    C4 C5 . 1.378(7) ?
    C4 C3 . 1.379(7) ?
    C4 H4A . 0.9500 ?
    C3 C2 . 1.375(8) ?
    C3 H3A . 0.9500 ?
    C19 H19A . 0.9500 ?
    C28 C29 . 1.390(8) ?
    C11 C12 . 1.397(7) ?
    C11 C10 . 1.486(7) ?
    C22 C21 . 1.385(7) ?
    C22 H22A . 0.9500 ?
    C14 C15 . 1.377(7) ?
    C14 H14A . 0.9500 ?
    C15 H15A . 0.9500 ?
    C29 C30 . 1.372(8) ?
    C29 H29A . 0.9500 ?
    C10 C9 . 1.373(8) ?
    C12 H12A . 0.9500 ?
    C9 C8 . 1.399(7) ?
    C9 H9A . 0.9500 ?
    C7 C8 . 1.379(7) ?
    C7 H7A . 0.9500 ?
    C17 C16 . 1.488(8) ?
    C17 H17A . 0.9500 ?
    C8 O1 . 1.349(6) ?
    O1 C16 . 1.442(7) ?
    C32 C31 . 1.370(9) ?
    C32 H32A . 0.9500 ?
    C21 H21A . 0.9500 ?
    C31 C30 . 1.387(9) ?
    C31 H31A . 0.9500 ?
    C34 N6 . 1.132(8) ?
    C34 C35 . 1.443(10) ?
    C35 H35A . 0.9800 ?
    C35 H35B . 0.9800 ?
    C35 H35C . 0.9800 ?
    O5 N4 . 1.256(6) ?
    O4 N4 . 1.279(6) ?
    N4 O6 . 1.214(6) ?
    C2 H2A . 0.9500 ?
    C16 H16A . 0.9900 ?
    C16 H16B . 0.9900 ?
    C30 H30A . 0.9500 ?
loop_
    _geom_angle_atom_site_label_1
    _geom_angle_atom_site_label_2
    _geom_angle_atom_site_label_3
    _geom_angle_site_symmetry_1
    _geom_angle_site_symmetry_3
    _geom_angle
    _geom_angle_publ_flag
    O3 Er1 O2 . . 76.97(13) ?
    O3 Er1 O4 . . 92.59(14) ?
    O2 Er1 O4 . . 126.04(14) ?
    O3 Er1 O9 . . 80.05(14) ?
    O2 Er1 O9 . . 85.66(14) ?
    O4 Er1 O9 . . 145.20(14) ?
    O3 Er1 N2 . . 142.34(13) ?
    O2 Er1 N2 . . 138.91(13) ?
    O4 Er1 N2 . . 74.94(14) ?
    O9 Er1 N2 . . 90.25(15) ?
    O3 Er1 N3 . . 147.82(14) ?
    O2 Er1 N3 . . 82.30(14) ?
    O4 Er1 N3 . . 79.97(15) ?
    O9 Er1 N3 . . 122.85(14) ?
    N2 Er1 N3 . . 65.93(14) ?
    O3 Er1 O5 . . 77.08(14) ?
    O2 Er1 O5 . . 73.83(13) ?
    O4 Er1 O5 . . 52.32(13) ?
    O9 Er1 O5 . . 152.10(14) ?
    N2 Er1 O5 . . 117.65(14) ?
    N3 Er1 O5 . . 73.64(14) ?
    O3 Er1 O8 . . 124.80(13) ?
    O2 Er1 O8 . . 74.14(13) ?
    O4 Er1 O8 . . 142.14(13) ?
    O9 Er1 O8 . . 52.00(13) ?
    N2 Er1 O8 . . 71.35(14) ?
    N3 Er1 O8 . . 70.99(14) ?
    O5 Er1 O8 . . 134.65(13) ?
    O3 Er1 N1 . . 77.54(14) ?
    O2 Er1 N1 . . 147.48(14) ?
    O4 Er1 N1 . . 74.91(14) ?
    O9 Er1 N1 . . 70.29(14) ?
    N2 Er1 N1 . . 64.97(14) ?
    N3 Er1 N1 . . 128.97(15) ?
    O5 Er1 N1 . . 119.19(14) ?
    O8 Er1 N1 . . 105.04(14) ?
    O3 Er1 N4 . . 86.12(14) ?
    O2 Er1 N4 . . 99.60(14) ?
    O4 Er1 N4 . . 26.44(13) ?
    O9 Er1 N4 . . 163.74(14) ?
    N2 Er1 N4 . . 95.58(15) ?
    N3 Er1 N4 . . 73.29(14) ?
    O5 Er1 N4 . . 26.02(13) ?
    O8 Er1 N4 . . 144.24(13) ?
    N1 Er1 N4 . . 98.48(15) ?
    O3 Er1 N5 . . 102.61(14) ?
    O2 Er1 N5 . . 78.62(13) ?
    O4 Er1 N5 . . 153.86(14) ?
    O9 Er1 N5 . . 25.92(12) ?
    N2 Er1 N5 . . 80.12(14) ?
    N3 Er1 N5 . . 97.02(14) ?
    O5 Er1 N5 . . 151.79(13) ?
    O8 Er1 N5 . . 26.08(12) ?
    N1 Er1 N5 . . 87.62(14) ?
    N4 Er1 N5 . . 170.31(13) ?
    C25 O2 Er1 . . 134.4(3) ?
    N5 O9 Er1 . . 97.2(3) ?
    O7 N5 O9 . . 122.9(5) ?
    O7 N5 O8 . . 121.3(5) ?
    O9 N5 O8 . . 115.7(5) ?
    O7 N5 Er1 . . 179.8(4) ?
    O9 N5 Er1 . . 56.9(3) ?
    O8 N5 Er1 . . 58.9(3) ?
    C27 O3 Er1 . . 133.5(3) ?
    N5 O8 Er1 . . 95.0(3) ?
    C10 N2 C6 . . 117.8(5) ?
    C10 N2 Er1 . . 120.2(3) ?
    C6 N2 Er1 . . 120.7(3) ?
    C14 C13 C12 . . 120.2(5) ?
    C14 C13 H13A . . 119.9 ?
    C12 C13 H13A . . 119.9 ?
    C1 N1 C5 . . 117.8(5) ?
    C1 N1 Er1 . . 122.6(4) ?
    C5 N1 Er1 . . 119.5(3) ?
    C15 N3 C11 . . 118.0(5) ?
    C15 N3 Er1 . . 121.7(4) ?
    C11 N3 Er1 . . 120.0(3) ?
    C27 C26 C25 . . 124.3(5) ?
    C27 C26 H26 . . 117.9 ?
    C25 C26 H26 . . 117.9 ?
    C19 C24 C23 . . 119.2(5) ?
    C19 C24 C25 . . 119.0(5) ?
    C23 C24 C25 . . 121.7(5) ?
    N2 C6 C7 . . 122.7(5) ?
    N2 C6 C5 . . 116.2(5) ?
    C7 C6 C5 . . 121.0(5) ?
    C19 C20 C21 . . 121.4(5) ?
    C19 C20 H20A . . 119.3 ?
    C21 C20 H20A . . 119.3 ?
    C22 C23 C24 . . 120.0(5) ?
    C22 C23 H23A . . 120.0 ?
    C24 C23 H23A . . 120.0 ?
    N1 C1 C2 . . 123.2(5) ?
    N1 C1 H1A . . 118.4 ?
    C2 C1 H1A . . 118.4 ?
    C17 C18 H18A . . 120.0 ?
    C17 C18 H18B . . 120.0 ?
    H18A C18 H18B . . 120.0 ?
    C32 C33 C28 . . 121.1(6) ?
    C32 C33 H33A . . 119.5 ?
    C28 C33 H33A . . 119.5 ?
    O3 C27 C26 . . 125.4(5) ?
    O3 C27 C28 . . 116.3(5) ?
    C26 C27 C28 . . 118.3(5) ?
    O2 C25 C26 . . 124.0(5) ?
    O2 C25 C24 . . 116.9(5) ?
    C26 C25 C24 . . 119.1(5) ?
    C5 C4 C3 . . 119.1(5) ?
    C5 C4 H4A . . 120.5 ?
    C3 C4 H4A . . 120.5 ?
    C2 C3 C4 . . 119.4(5) ?
    C2 C3 H3A . . 120.3 ?
    C4 C3 H3A . . 120.3 ?
    C20 C19 C24 . . 119.8(5) ?
    C20 C19 H19A . . 120.1 ?
    C24 C19 H19A . . 120.1 ?
    N1 C5 C4 . . 122.0(5) ?
    N1 C5 C6 . . 115.9(5) ?
    C4 C5 C6 . . 122.0(5) ?
    C29 C28 C33 . . 117.9(5) ?
    C29 C28 C27 . . 122.4(5) ?
    C33 C28 C27 . . 119.7(5) ?
    N3 C11 C12 . . 122.1(5) ?
    N3 C11 C10 . . 116.4(5) ?
    C12 C11 C10 . . 121.5(5) ?
    C23 C22 C21 . . 120.9(6) ?
    C23 C22 H22A . . 119.6 ?
    C21 C22 H22A . . 119.6 ?
    C13 C14 C15 . . 118.7(5) ?
    C13 C14 H14A . . 120.7 ?
    C15 C14 H14A . . 120.7 ?
    N3 C15 C14 . . 123.0(5) ?
    N3 C15 H15A . . 118.5 ?
    C14 C15 H15A . . 118.5 ?
    C30 C29 C28 . . 120.8(6) ?
    C30 C29 H29A . . 119.6 ?
    C28 C29 H29A . . 119.6 ?
    N2 C10 C9 . . 122.1(5) ?
    N2 C10 C11 . . 115.5(5) ?
    C9 C10 C11 . . 122.4(5) ?
    C13 C12 C11 . . 118.0(6) ?
    C13 C12 H12A . . 121.0 ?
    C11 C12 H12A . . 121.0 ?
    C10 C9 C8 . . 120.1(5) ?
    C10 C9 H9A . . 119.9 ?
    C8 C9 H9A . . 119.9 ?
    C8 C7 C6 . . 119.0(5) ?
    C8 C7 H7A . . 120.5 ?
    C6 C7 H7A . . 120.5 ?
    C18 C17 C16 . . 123.9(6) ?
    C18 C17 H17A . . 118.0 ?
    C16 C17 H17A . . 118.0 ?
    O1 C8 C7 . . 125.3(5) ?
    O1 C8 C9 . . 116.4(5) ?
    C7 C8 C9 . . 118.2(5) ?
    C8 O1 C16 . . 117.8(4) ?
    C31 C32 C33 . . 120.0(6) ?
    C31 C32 H32A . . 120.0 ?
    C33 C32 H32A . . 120.0 ?
    C20 C21 C22 . . 118.6(5) ?
    C20 C21 H21A . . 120.7 ?
    C22 C21 H21A . . 120.7 ?
    C32 C31 C30 . . 119.7(6) ?
    C32 C31 H31A . . 120.2 ?
    C30 C31 H31A . . 120.2 ?
    N6 C34 C35 . . 176.9(9) ?
    C34 C35 H35A . . 109.5 ?
    C34 C35 H35B . . 109.5 ?
    H35A C35 H35B . . 109.5 ?
    C34 C35 H35C . . 109.5 ?
    H35A C35 H35C . . 109.5 ?
    H35B C35 H35C . . 109.5 ?
    N4 O5 Er1 . . 94.5(3) ?
    N4 O4 Er1 . . 96.5(3) ?
    O6 N4 O5 . . 121.9(5) ?
    O6 N4 O4 . . 122.0(5) ?
    O5 N4 O4 . . 116.0(5) ?
    O6 N4 Er1 . . 171.8(4) ?
    O5 N4 Er1 . . 59.5(3) ?
    O4 N4 Er1 . . 57.0(3) ?
    C1 C2 C3 . . 118.4(5) ?
    C1 C2 H2A . . 120.8 ?
    C3 C2 H2A . . 120.8 ?
    O1 C16 C17 . . 112.8(5) ?
    O1 C16 H16A . . 109.0 ?
    C17 C16 H16A . . 109.0 ?
    O1 C16 H16B . . 109.0 ?
    C17 C16 H16B . . 109.0 ?
    H16A C16 H16B . . 107.8 ?
    C29 C30 C31 . . 120.6(6) ?
    C29 C30 H30A . . 119.7 ?
    C31 C30 H30A . . 119.7 ?
data_global
_journal_date_recd_electronic     2009-12-16
_journal_date_accepted     2009-12-22
_journal_name_full     'Acta Crystallographica, Section E'
_journal_year     2010
_journal_volume     66
_journal_issue      2
_journal_page_first     m106
_journal_page_last     m106
_journal_paper_category     QM
_journal_coeditor_code     SI2232
_publ_contact_author_name     'Dr. Bihai Tong'
_publ_contact_author_address
;
          Institute of Molecular Engineering and Applied Chemsitry
 Anhui University of Technology
 Ma'anshan, Anhui 243002,
 People's Republic of China
;
_publ_contact_author_email     'tongbihai@163.com'
_publ_contact_author_fax     '+86-25-85866396'
_publ_contact_author_phone     '+86-25-85866396'
_publ_section_title
;
(4'-Allyloxy-2,2':6',2''-terpyridine)(dibenzoylmethanido)dinitratoerbium(III)
acetonitrile solvate
;
loop_
    _publ_author_name
    _publ_author_address
    'Qunbo Mei'
;
Jiangsu Key Laboratory of Organic Electronics & Information Displays and
Institute of Advanced Materials (IAM)
Nanjing University of Posts & Telecommunications
Nanjing 210046
People's Republic of China
;
    'Bihai Tong'
;
Institute of Molecular Engineering & Applied Chemistry
College of Metallurgy and Resources
Anhui University of Technology
Maanshan 243002
People's Republic of China
;
