# Supplementary material for: (4′-All­yloxy-2,2′:6′,2′′-terpyridine)(dibenzoyl­methanido)dinitratoerbium(III) acetonitrile solvate
Source: Acta Crystallogr Sect E Struct Rep Online. 2010 Jan 9;66(Pt 2):m106. doi: 10.1107/S1600536809055032 (PMC2979846; doi:10.1107/S1600536809055032)
Supplement: Supplementary file 2 [file e-66-0m106-Isup2.hkl]

# 
# h,k,l, Fc-squared, Fo-squared, sigma(Fo-squared) and status flag 
# 
data_I
_shelx_title ' 1 in P2(1)/n' 
_shelx_refln_list_code          4 
_shelx_F_calc_maximum      574.49 
_exptl_crystal_F_000      1684.00 
_reflns_d_resolution_high  0.8108 
 
loop_ 
 _symmetry_equiv_pos_as_xyz 
 'x, y, z' 
 '-x+1/2, y+1/2, -z+1/2' 
 '-x, -y, -z' 
 'x-1/2, -y-1/2, z-1/2' 
 
_cell_length_a    13.2449 
_cell_length_b    15.8710 
_cell_length_c    16.1353 
_cell_angle_alpha  90.000 
_cell_angle_beta  103.374 
_cell_angle_gamma  90.000 
 
_shelx_F_squared_multiplier     1.000 
 
loop_ 
 _refln_index_h 
 _refln_index_k 
 _refln_index_l 
 _refln_F_squared_calc 
 _refln_F_squared_meas 
 _refln_F_squared_sigma 
 _refln_observed_status 
   2   0   0    59814.82    67333.78   1545.26 o 
   4   0   0    30496.49    31378.58    965.94 o 
   6   0   0    41585.99    44344.79    971.99 o 
   8   0   0    24437.62    25348.20   1243.15 o 
  10   0   0     9719.28    10115.59    629.28 o 
  12   0   0    20420.85    22088.55   1061.79 o 
  14   0   0     7357.47     7204.57    671.28 o 
   1   1   0        3.22        2.03     34.09 o 
   2   1   0        7.30        9.54     30.67 o 
   3   1   0     3216.57     3486.06    116.78 o 
   4   1   0     3765.34     3910.82    165.80 o 
   5   1   0        9.18        8.09     49.40 o 
   6   1   0     5324.02     5596.47    150.02 o 
   7   1   0     2481.26     2628.72    120.21 o 
   8   1   0     7052.63     6769.42    192.39 o 
   9   1   0     2479.29     2515.44    203.77 o 
  10   1   0     8101.36     7985.51    417.77 o 
  11   1   0     1393.63     1113.39    400.67 o 
  12   1   0     3237.10     3553.65    609.81 o 
  13   1   0      552.53      142.90    263.92 o 
  14   1   0     2298.48     2097.95    350.13 o 
  15   1   0      356.24      -46.76    320.53 o 
   2   2   0   114758.04   111840.16   3370.11 o 
   3   2   0    23912.03    25793.96    473.43 o 
   4   2   0    48208.61    49410.02    933.41 o 
   5   2   0    19466.49    20895.27    432.99 o 
   6   2   0    19456.82    19835.72    433.19 o 
   7   2   0     8674.98     8867.13    274.36 o 
   8   2   0    14876.99    14681.98    389.33 o 
   9   2   0     5181.53     5259.46    242.61 o 
  10   2   0    21402.46    21040.09    669.25 o 
  11   2   0    10486.77     9756.69    670.77 o 
  12   2   0     5160.33     4854.89    364.58 o 
  13   2   0     2712.53     2276.75    327.11 o 
  14   2   0     5924.41     6782.62    519.59 o 
  15   2   0     1957.57     1558.27    377.61 o 
   1   3   0     9413.10     9161.94    226.66 o 
   2   3   0     5039.68     5226.04    133.55 o 
   3   3   0        3.63      -23.90     31.88 o 
   4   3   0    14985.86    15527.44    336.65 o 
   5   3   0    18714.87    20566.06    433.55 o 
   6   3   0      918.02      772.65    113.46 o 
   7   3   0      207.01       22.16    100.12 o 
   8   3   0     1830.48     2012.97    179.23 o 
   9   3   0     1107.19     1127.46    172.12 o 
  10   3   0      491.72      396.31    192.51 o 
  11   3   0     5560.83     5125.84    373.91 o 
  12   3   0     3847.26     4108.84    372.81 o 
  13   3   0     5047.95     5468.31    451.74 o 
  14   3   0      553.85      256.36    349.19 o 
  15   3   0     3119.61     3138.62    433.83 o 
   0   4   0    12229.98    11911.32    469.42 o 
   1   4   0    47790.04    22416.06    740.71 o 
   2   4   0     2248.99     2191.62    105.01 o 
   3   4   0    48458.35    49934.82    781.77 o 
   4   4   0    11596.82    11935.65    259.68 o 
   5   4   0    55677.16    56924.89   1384.03 o 
   6   4   0     6860.05     7001.39    234.89 o 
   7   4   0    27821.60    28516.76    951.15 o 
   8   4   0     3286.20     3646.06    204.07 o 
   9   4   0     8640.68     8998.59    486.40 o 
  10   4   0     2254.42     2380.11    393.20 o 
  11   4   0     3904.88     4236.83    411.84 o 
  12   4   0     1504.56     1325.67    266.29 o 
  13   4   0     9738.54     9556.08    502.62 o 
  14   4   0      695.11      591.01    304.63 o 
  15   4   0     5607.85     6762.38    560.78 o 
   1   5   0      654.21        5.42    108.04 o 
   2   5   0     4906.55     5066.62    166.88 o 
   3   5   0     6570.24     6737.20    165.73 o 
   4   5   0      306.36      175.89     74.93 o 
   5   5   0     2737.43     2559.45     99.23 o 
   6   5   0      120.39        7.56     92.11 o 
   7   5   0     3866.00     4272.71    205.10 o 
   8   5   0      184.50      166.51    128.41 o 
   9   5   0     1141.05     1446.31    186.60 o 
  10   5   0      252.93      349.12    170.94 o 
  11   5   0     4384.75     4765.92    388.63 o 
  12   5   0      311.81      188.73    283.82 o 
  13   5   0     2402.03     2350.09    607.44 o 
  14   5   0        6.58       35.10    302.35 o 
  15   5   0     2846.58     3076.94    434.94 o 
   0   6   0     5396.01     5430.52    339.03 o 
   1   6   0    25491.31    25947.58   1878.87 o 
   2   6   0     9885.44    10908.77    362.27 o 
   3   6   0    57759.07    60729.01   1331.90 o 
   4   6   0       45.33       18.37     63.09 o 
   5   6   0    32188.00    31458.25    523.65 o 
   6   6   0     1902.22     1722.73     96.58 o 
   7   6   0    24044.60    22974.03    532.08 o 
   8   6   0     3843.87     3992.72    228.03 o 
   9   6   0    14253.41    14079.07    418.07 o 
  10   6   0     1176.49     1404.13    217.12 o 
  11   6   0     6102.50     6723.91    469.25 o 
  12   6   0     3365.70     3496.27    366.53 o 
  13   6   0    11552.32    11584.34    558.00 o 
  14   6   0     1127.26      594.51    324.64 o 
  15   6   0     4596.50     5448.78    537.35 o 
   1   7   0      721.42      785.77    142.38 o 
   2   7   0      168.19       49.52     55.11 o 
   3   7   0      551.36      451.36     74.70 o 
   4   7   0     1016.78      902.87    132.90 o 
   5   7   0      155.65      111.46     69.68 o 
   6   7   0      563.43      554.56     84.19 o 
   7   7   0      216.05       71.56    116.52 o 
   8   7   0      173.22      117.35    135.30 o 
   9   7   0      920.35      682.20    251.92 o 
  10   7   0      222.20      201.33    163.91 o 
  11   7   0     1067.09      827.13    200.99 o 
  12   7   0      697.22      521.76    264.15 o 
  13   7   0     1681.52     1116.59    310.85 o 
  14   7   0      692.20      721.67    337.58 o 
   0   8   0    23300.96    22852.29    908.36 o 
   1   8   0      348.34       78.94    138.12 o 
   2   8   0    25741.85    25469.53    498.10 o 
   3   8   0     6703.97     7094.50    168.27 o 
   4   8   0    23482.55    24722.63    603.33 o 
   5   8   0     8027.59     8118.28    336.81 o 
   6   8   0    24318.38    24152.96    595.42 o 
   7   8   0     2969.12     2923.41    379.70 o 
   8   8   0    17965.48    17531.71    477.59 o 
   9   8   0     4371.83     4072.62    386.51 o 
  10   8   0    17924.26    17001.05    506.90 o 
  11   8   0     5599.94     5889.41    325.64 o 
  12   8   0     8916.74     9591.17    495.35 o 
  13   8   0     2925.30     3619.10    847.57 o 
  14   8   0     5510.61     5192.96    863.99 o 
   1   9   0     1100.80      873.63    268.90 o 
   2   9   0        2.15      -53.01     71.51 o 
   3   9   0      840.68      773.77    193.96 o 
   4   9   0     1215.28     1313.28    213.59 o 
   5   9   0     1023.75      901.72    206.81 o 
   6   9   0     1256.53     1545.06    485.34 o 
   7   9   0     1545.98     1392.79    231.69 o 
   8   9   0       31.44      -22.87    147.09 o 
   9   9   0     1103.60     1029.76    195.85 o 
  10   9   0     3828.34     3803.85    297.65 o 
  11   9   0        6.76     -217.74    198.61 o 
  12   9   0     1774.77     1867.79    479.58 o 
  13   9   0       59.12      -87.54    289.14 o 
  14   9   0      981.93      756.54    356.49 o 
   1  10   0      569.84      587.02    107.33 o 
   2  10   0    33813.66    31926.21    734.15 o 
   3  10   0     1002.65      639.04    197.79 o 
   4  10   0    14234.18    14557.23    521.15 o 
   5  10   0      185.47      185.26    135.65 o 
   6  10   0    13837.68    13416.66    491.34 o 
   7  10   0       41.69       -8.45    178.81 o 
   8  10   0    11944.82    11634.81    611.33 o 
   9  10   0      123.94      243.27    176.53 o 
  10  10   0    14035.47    14334.18    475.63 o 
  11  10   0      326.45      410.61    226.97 o 
  12  10   0    13162.15    12853.00    590.65 o 
  13  10   0       63.81      -25.75    302.79 o 
   1  11   0      666.43      657.12    222.10 o 
   2  11   0       63.17       96.24     95.38 o 
   3  11   0     4331.75     4363.23    334.87 o 
   4  11   0      169.69      136.92    128.96 o 
   5  11   0      200.94       51.50    182.89 o 
   6  11   0      672.70      633.22    206.24 o 
   7  11   0      983.84     1216.58    236.14 o 
   8  11   0     2468.96     3095.13    325.29 o 
   9  11   0     1023.05     1290.68    316.50 o 
  10  11   0      566.24      928.00    280.02 o 
  11  11   0      273.63      350.99    238.27 o 
  12  11   0     1338.85     1063.46    382.31 o 
  13  11   0       16.90      -40.76    343.78 o 
   0  12   0    20444.10    20118.54    912.76 o 
   1  12   0     8438.45     7907.99    271.00 o 
   2  12   0    12300.63    11365.37   1026.73 o 
   3  12   0     5154.40     4928.58    553.92 o 
   4  12   0     5335.68     4905.87    267.47 o 
   5  12   0     7573.63     7103.00    367.06 o 
   6  12   0    10386.00    10468.89    458.91 o 
   7  12   0     7615.41     7600.49    402.57 o 
   8  12   0     5422.70     4906.81    468.58 o 
   9  12   0     4521.80     4330.94    370.96 o 
  10  12   0     8293.56     7883.56    823.86 o 
  11  12   0     3799.77     3730.23    432.46 o 
  12  12   0     5827.88     6436.83    591.18 o 
   1  13   0      746.06      829.75    265.50 o 
   2  13   0      537.98      400.22    253.29 o 
   3  13   0       42.91       48.28    242.82 o 
   4  13   0       27.29      -85.30    157.09 o 
   5  13   0     1186.89     1202.75    255.88 o 
   6  13   0      454.41      452.19    224.69 o 
   7  13   0      481.48      215.71    223.51 o 
   8  13   0       26.38      -49.50    254.27 o 
   9  13   0      291.19     -112.07    253.56 o 
  10  13   0      255.11      447.77    299.44 o 
  11  13   0     1106.21     1196.58    354.38 o 
   0  14   0     1832.04     1326.64    449.10 o 
   1  14   0    12057.59    11409.39    372.18 o 
   2  14   0       56.30      -15.01    312.78 o 
   3  14   0    21262.16    21602.19    768.14 o 
   4  14   0      209.87      277.13    179.46 o 
   5  14   0    19707.71    19297.26    671.77 o 
   6  14   0       16.61     -111.81    218.63 o 
   7  14   0    10222.15    10037.07    502.87 o 
   8  14   0     1011.61     1136.45    296.75 o 
   9  14   0     6527.47     6603.23    734.28 o 
  10  14   0      286.47     -419.48    303.26 o 
  11  14   0     4805.85     5975.24    566.55 o 
   1  15   0      588.32      697.53    561.71 o 
   2  15   0      421.42      363.58    237.13 o 
   3  15   0        3.14      199.56    303.85 o 
   4  15   0       10.76      136.69    238.09 o 
   5  15   0      457.73      282.23    236.31 o 
   6  15   0      174.77      450.39    253.00 o 
   7  15   0      754.58      579.11    273.31 o 
   8  15   0      102.38      382.70    570.69 o 
   9  15   0      443.25     -316.67    549.69 o 
  10  15   0        2.64     -325.82    602.53 o 
   0  16   0     4131.14     3890.17    679.75 o 
   1  16   0     5720.85     6167.51    530.47 o 
   2  16   0     5123.37     5789.20    580.00 o 
   3  16   0    10467.93     9479.29    434.67 o 
   4  16   0     1404.20      318.71    507.69 o 
   5  16   0     5505.75     5666.59    801.00 o 
   6  16   0      959.63     1247.05    526.66 o 
   7  16   0     6224.99     6130.25    899.56 o 
   8  16   0     1598.17     1121.40    602.53 o 
   9  16   0     4254.35     4632.57    851.46 o 
   1  17   0       43.95      120.73    356.94 o 
   2  17   0        4.61       72.76    362.09 o 
   3  17   0      490.68      547.32    514.81 o 
   4  17   0      234.45      318.11    247.84 o 
   5  17   0      570.05      821.65    278.47 o 
   6  17   0      434.19      687.20    621.83 o 
   7  17   0      125.30     -150.38    617.43 o 
   0  18   0    11384.30    11561.79    941.55 o 
   1  18   0     1615.52      960.76    422.48 o 
   2  18   0     8304.89     8540.14    599.98 o 
   3  18   0     1695.41     1434.68    639.10 o 
   4  18   0     7257.73     9355.92   1060.43 o 
   5  18   0     1334.56     1378.43    621.15 o 
   6  18   0     4729.19     5342.87    728.01 o 
   1  19   0        0.71      189.38    470.81 o 
   2  19   0       86.77      222.04    545.46 o 
   3  19   0        0.39     -569.67    618.44 o 
 -15   0   1      192.82      352.57    493.13 o 
 -13   0   1     1107.58     1404.88    457.57 o 
 -11   0   1     1930.04     1267.37    333.61 o 
  -9   0   1     1641.11     1817.74    333.61 o 
  -7   0   1     2023.19     2077.21    172.62 o 
  -5   0   1     5730.96     5475.77    440.80 o 
  -3   0   1      152.66      192.21     53.25 o 
  -1   0   1    19603.01    19975.48    596.43 o 
   1   0   1     9706.82    10329.41    230.22 o 
   3   0   1     2019.81     2191.95    248.26 o 
   5   0   1     7321.53     7672.80    244.69 o 
   7   0   1    14655.33    14632.68    660.78 o 
   9   0   1    16470.42    16725.77    801.00 o 
  11   0   1     1403.88     1434.01    376.28 o 
  13   0   1     4684.26     4884.56    620.82 o 
  15   0   1     3429.10     3317.45    655.36 o 
 -16   1   1     1209.22      295.58    358.60 o 
 -15   1   1     8718.12     8829.79    532.91 o 
 -14   1   1      759.23      503.77    291.84 o 
 -13   1   1    12127.92    12306.24    562.30 o 
 -12   1   1     2178.99     1786.78    299.71 o 
 -11   1   1    18985.11    18799.26    648.70 o 
 -10   1   1      752.80      616.70    370.69 o 
  -9   1   1    35210.61    35496.71    729.08 o 
  -8   1   1     3469.91     3661.82    149.76 o 
  -7   1   1    50685.70    51981.95    803.03 o 
  -6   1   1     6336.13     5917.70    155.02 o 
  -5   1   1    21200.89    22113.09    369.95 o 
  -4   1   1     3405.88     3501.49     99.17 o 
  -3   1   1    27111.03    29374.86    443.56 o 
  -2   1   1    21831.08    21713.62    936.35 o 
  -1   1   1   109249.45   118501.36   1898.86 o 
   0   1   1    24239.14    24918.22    489.51 o 
   1   1   1    78121.13    85031.94   1080.56 o 
   2   1   1     9999.85    10680.22    156.06 o 
   3   1   1    90064.25    94228.59   1328.58 o 
   4   1   1     2091.82     2144.21    110.97 o 
   5   1   1    51519.27    52845.46    787.98 o 
   6   1   1     4477.84     4613.42    147.40 o 
   7   1   1    28299.02    30039.25    502.02 o 
   8   1   1     1664.13     1848.82    278.19 o 
   9   1   1    13651.51    13215.21    680.59 o 
  10   1   1     1501.33     1175.07    243.00 o 
  11   1   1     8438.55     8279.60    430.34 o 
  12   1   1      103.40       16.46    230.39 o 
  13   1   1     5130.81     5531.33    466.37 o 
  14   1   1      553.99      126.89    279.83 o 
  15   1   1     4046.66     3960.58    923.77 o 
 -15   2   1      317.00       52.88    290.91 o 
 -14   2   1      496.92      248.46    275.97 o 
 -13   2   1      888.38      636.96    279.82 o 
 -12   2   1      121.16      140.71    256.39 o 
 -11   2   1       23.69      -64.90    203.10 o 
 -10   2   1      780.43      349.40    182.47 o 
  -9   2   1     2944.20     3011.33    295.60 o 
  -8   2   1       66.07     -122.33    100.17 o 
  -7   2   1      396.37      446.34     75.37 o 
  -6   2   1       86.28        0.89     55.33 o 
  -5   2   1      181.83      143.77     49.43 o 
  -4   2   1       59.72        7.78     39.91 o 
  -3   2   1     6171.80     5902.88    125.76 o 
  -2   2   1     4202.49     4198.12    136.73 o 
  -1   2   1     3077.16     2828.83     62.60 o 
   0   2   1      106.78       30.96     27.12 o 
   1   2   1     2763.37     3176.90     86.28 o 
   2   2   1    13579.06    14584.71    205.68 o 
   3   2   1      845.12      794.89    114.55 o 
   4   2   1    11725.92    11794.17    272.97 o 
   5   2   1      320.27      332.37     84.63 o 
   6   2   1     4849.86     4894.02    194.03 o 
   7   2   1    12179.41    12908.83    342.26 o 
   8   2   1     2360.45     2581.97    193.24 o 
   9   2   1     4578.28     4321.83    222.82 o 
  10   2   1      201.58      172.54    182.62 o 
  11   2   1    14904.37    14326.05    563.74 o 
  12   2   1     1960.34     2091.80    313.54 o 
  13   2   1     1103.52      823.99    276.34 o 
  14   2   1     2183.29     1970.56    364.60 o 
  15   2   1     2164.35     2058.93    382.43 o 
 -15   3   1     2234.64     2112.83    384.13 o 
 -14   3   1     7432.44     7086.37    452.85 o 
 -13   3   1     4240.59     4291.60    400.98 o 
 -12   3   1    16548.51    15609.54    601.72 o 
 -11   3   1     1020.03      995.14    245.74 o 
 -10   3   1    10448.66    10739.15    356.97 o 
  -9   3   1    12035.99    11900.28    357.47 o 
  -8   3   1    18479.07    17991.56    444.41 o 
  -7   3   1     3953.55     3663.16    181.20 o 
  -6   3   1    40612.71    41531.64    777.53 o 
  -5   3   1     7990.25     7600.46    168.87 o 
  -4   3   1    17473.95    17288.77    297.43 o 
  -3   3   1    31983.06    32736.65    498.12 o 
  -2   3   1    11259.97    12020.54    241.02 o 
  -1   3   1      671.24      825.13     58.19 o 
   0   3   1    47469.30    50831.96   1298.43 o 
   1   3   1    37261.88    41011.59   2119.85 o 
   2   3   1    29368.50    31551.02    479.59 o 
   3   3   1    15721.86    16791.23    286.66 o 
   4   3   1    30754.16    31942.69    598.21 o 
   5   3   1    11685.64    11732.15    297.14 o 
   6   3   1     9234.20     9068.42    268.15 o 
   7   3   1    10787.74     9984.00    298.07 o 
   8   3   1     7780.07     7550.89    273.70 o 
   9   3   1     8397.82     8255.31    307.59 o 
  10   3   1     6657.63     6567.20    363.99 o 
  11   3   1     1963.56     1639.45    273.06 o 
  12   3   1     4675.60     4900.40    404.53 o 
  13   3   1     3363.09     3702.22    397.07 o 
  14   3   1     2570.48     2056.30    361.03 o 
  15   3   1     2573.54     2223.20    400.20 o 
 -15   4   1      143.09       88.05    318.27 o 
 -14   4   1     3157.15     3146.68    400.57 o 
 -13   4   1       71.25      198.89    253.07 o 
 -12   4   1     2756.69     2986.46    338.66 o 
 -11   4   1     1228.06     1399.86    449.78 o 
 -10   4   1       83.53       43.51    145.13 o 
  -9   4   1        1.32       79.92    134.59 o 
  -8   4   1      255.71      254.61    122.25 o 
  -7   4   1       79.15      -23.21     98.96 o 
  -6   4   1     5793.52     6577.73    222.46 o 
  -5   4   1        1.66        0.02     48.11 o 
  -4   4   1     1537.68     1260.60    117.18 o 
  -3   4   1     3643.51     3474.10    134.63 o 
  -2   4   1      877.99      886.51     95.23 o 
  -1   4   1    14564.52    15301.21    351.67 o 
   0   4   1     1524.09     1642.96     83.99 o 
   1   4   1     7636.11     7521.26    242.98 o 
   2   4   1    27060.12    28725.04    737.32 o 
   3   4   1      262.55      124.01     50.33 o 
   4   4   1    53095.86    54628.88   1074.54 o 
   5   4   1     4288.07     4679.75    206.42 o 
   6   4   1    17277.44    17178.79    409.29 o 
   7   4   1     1607.65     1600.02    162.06 o 
   8   4   1     7790.08     8076.29    291.13 o 
   9   4   1     1201.48     1119.78    195.68 o 
  10   4   1     3184.80     3490.26    388.64 o 
  11   4   1       41.44       24.74    193.66 o 
  12   4   1     7390.36     6336.23    399.30 o 
  13   4   1       13.00      -77.95    267.36 o 
  14   4   1     6357.52     7827.52    576.43 o 
  15   4   1      194.32      482.58    352.50 o 
 -15   5   1      117.04       52.11    320.66 o 
 -14   5   1    10437.64    10669.32    535.49 o 
 -13   5   1      539.02      284.60    261.21 o 
 -12   5   1    10961.38    11604.49    522.24 o 
 -11   5   1       46.52      247.27    211.71 o 
 -10   5   1    25324.03    25067.30    904.30 o 
  -9   5   1     1605.00     1649.98    228.53 o 
  -8   5   1    21600.23    21696.28    515.77 o 
  -7   5   1     1780.79     1876.63    162.78 o 
  -6   5   1    18383.62    17235.26    325.55 o 
  -5   5   1      989.77      970.44     78.83 o 
  -4   5   1    74582.06    77354.38   1125.61 o 
  -3   5   1     1196.80     1104.65     85.00 o 
  -2   5   1    59698.93    61852.39   2600.97 o 
  -1   5   1     1501.67     1441.37     86.59 o 
   0   5   1    28533.31    29234.49    531.66 o 
   1   5   1      628.91      241.10    330.90 o 
   2   5   1    18690.32    19922.14    549.35 o 
   3   5   1       82.05       26.32     63.94 o 
   4   5   1    23023.82    23692.96    408.88 o 
   5   5   1      477.19      461.45     98.84 o 
   6   5   1    14025.87    14557.97    373.27 o 
   7   5   1      900.20      767.79    129.84 o 
   8   5   1    20260.61    19545.80    487.56 o 
   9   5   1      478.12      392.90    152.71 o 
  10   5   1     8633.00     8255.11    334.63 o 
  11   5   1        1.36      359.30    215.48 o 
  12   5   1    10668.20     9882.54    487.44 o 
  13   5   1        8.93       53.28    266.29 o 
  14   5   1     3313.59     3146.03    421.13 o 
  15   5   1      195.59       67.11    340.29 o 
 -15   6   1       39.98      163.90    829.79 o 
 -14   6   1      879.84     1308.32    335.84 o 
 -13   6   1      581.74      232.62    269.75 o 
 -12   6   1      850.98      591.42    258.06 o 
 -11   6   1       91.39      -86.02    170.79 o 
 -10   6   1       20.79      -61.16    170.79 o 
  -9   6   1        1.62      -45.88    141.68 o 
  -8   6   1      257.04      216.71    129.78 o 
  -7   6   1      399.05      221.57    114.69 o 
  -6   6   1     3883.08     4089.62    139.56 o 
  -5   6   1     1069.86     1038.59    172.47 o 
  -4   6   1      727.96      669.09     99.68 o 
  -3   6   1     4307.76     4386.68    223.12 o 
  -2   6   1       16.56       42.11     53.38 o 
  -1   6   1      103.39       31.81     56.24 o 
   0   6   1       83.41       31.02     68.22 o 
   2   6   1    11185.79    11450.71    280.10 o 
   3   6   1       94.95        3.49     75.07 o 
   4   6   1    12101.02    11560.42    419.34 o 
   5   6   1     2855.74     2994.36    161.66 o 
   6   6   1    10202.36    10536.07    312.83 o 
   7   6   1      883.05      769.69    144.80 o 
   8   6   1     3222.17     3485.46    467.01 o 
   9   6   1     1168.14     1028.02    181.96 o 
  10   6   1     3714.59     4166.51    302.31 o 
  11   6   1       14.01        2.20    222.74 o 
  12   6   1     4940.60     5207.44    408.11 o 
  13   6   1      122.08     -225.73    252.18 o 
  14   6   1     4668.43     5451.28    499.45 o 
 -15   7   1     2843.93     2979.85    540.88 o 
 -14   7   1     6177.22     6656.18    464.92 o 
 -13   7   1     4146.40     4052.03    530.39 o 
 -12   7   1     5629.64     5698.06    389.69 o 
 -11   7   1    10297.92     9954.85    390.75 o 
 -10   7   1    15488.03    15192.22    461.30 o 
  -9   7   1    11250.98    11292.08    428.39 o 
  -8   7   1    10111.92    10289.01    339.85 o 
  -7   7   1    19793.07    19240.48    475.64 o 
  -6   7   1    15673.36    15298.45    314.66 o 
  -5   7   1    27265.36    27589.34    480.79 o 
  -4   7   1    23730.81    23230.65    481.89 o 
  -3   7   1    26337.35    24905.56   1022.74 o 
  -2   7   1    20005.40    19328.25    463.33 o 
  -1   7   1    28384.52    28187.42    538.15 o 
   0   7   1     4311.95     4055.25    153.63 o 
   1   7   1    34603.15    31950.31   3271.89 o 
   2   7   1     9638.79     8744.47    328.85 o 
   3   7   1    18096.15    17673.51    399.45 o 
   4   7   1    18688.44    19815.72    438.52 o 
   5   7   1     4631.02     4262.79    160.92 o 
   6   7   1    12139.49    12159.88    347.75 o 
   7   7   1     9832.48     9558.87    318.23 o 
   8   7   1     9716.21     9551.90    333.16 o 
   9   7   1     4871.96     4938.89    308.91 o 
  10   7   1    12027.25    11667.54    410.58 o 
  11   7   1     4717.16     4898.22    350.99 o 
  12   7   1     3956.41     4475.99    415.99 o 
  13   7   1     3418.11     3692.35    413.40 o 
  14   7   1     2694.25     2523.70    399.23 o 
 -14   8   1       89.76     -106.50    319.42 o 
 -13   8   1      112.31      -23.91    282.83 o 
 -12   8   1        2.80      -64.83    233.00 o 
 -11   8   1      789.48      636.64    209.22 o 
 -10   8   1      158.17       89.94    172.67 o 
  -9   8   1       36.66      -81.22    153.45 o 
  -8   8   1      257.97       -7.69    135.05 o 
  -7   8   1      330.52      293.01    129.01 o 
  -6   8   1      391.79      278.52     87.79 o 
  -5   8   1     1111.46     1267.51    205.20 o 
  -4   8   1      108.54       19.95     84.80 o 
  -3   8   1        4.36      -36.09     85.53 o 
  -2   8   1        2.61        7.06     69.89 o 
  -1   8   1     3916.29     4197.23    161.56 o 
   0   8   1      777.74      802.60    114.26 o 
   1   8   1       19.01       15.36    123.32 o 
   2   8   1     8623.92     9122.74    357.48 o 
   3   8   1     4784.26     4650.61    203.90 o 
   4   8   1      903.67      845.70    134.99 o 
   5   8   1    11177.43    11105.26    382.38 o 
   6   8   1      244.04      162.68    121.87 o 
   7   8   1     1963.41     1974.57    210.58 o 
   8   8   1     1447.78     1565.05    198.73 o 
   9   8   1     5030.16     5009.29    271.89 o 
  10   8   1      188.54      130.42    177.41 o 
  11   8   1     4416.07     5165.51    425.53 o 
  12   8   1     1865.28     2059.59    517.52 o 
  13   8   1     1135.47     1090.91    330.02 o 
  14   8   1     2610.63     2657.03    485.51 o 
 -14   9   1       17.13      156.24    333.40 o 
 -13   9   1    10319.60    11173.29    562.21 o 
 -12   9   1      892.37      858.80    286.66 o 
 -11   9   1    15670.85    15445.21    506.05 o 
 -10   9   1      310.24      198.60    189.71 o 
  -9   9   1    19812.21    20098.89    621.42 o 
  -8   9   1       86.11      -53.82    143.29 o 
  -7   9   1    21814.50    21206.56    527.62 o 
  -6   9   1     3128.55     2968.14    260.98 o 
  -5   9   1    42041.84    42926.02    927.70 o 
  -4   9   1      781.39      729.33    148.21 o 
  -3   9   1    39545.46    40052.63    740.44 o 
  -2   9   1       54.43       71.18     74.76 o 
  -1   9   1    30119.55    30412.72    601.61 o 
   0   9   1      245.26      120.49     89.50 o 
   1   9   1    26536.63    27022.35    751.40 o 
   2   9   1      798.69      671.01    168.38 o 
   3   9   1    29855.90    29512.86    488.67 o 
   4   9   1      119.25       53.84    113.20 o 
   5   9   1    20091.85    19792.79    470.94 o 
   6   9   1      174.60      193.30    160.40 o 
   7   9   1    12067.36    11749.62    651.30 o 
   8   9   1       74.72       21.82    149.96 o 
   9   9   1    10662.94    10709.32    384.37 o 
  10   9   1      656.48      828.32    213.01 o 
  11   9   1     6355.88     6480.55    348.36 o 
  12   9   1      554.24      643.13    289.71 o 
  13   9   1     7600.93     7668.10    496.72 o 
 -13  10   1      393.66      185.08    314.41 o 
 -12  10   1      222.03      387.22    256.46 o 
 -11  10   1      309.67       50.88    209.47 o 
 -10  10   1      868.04     1003.54    217.78 o 
  -9  10   1     2180.02     2071.92    229.39 o 
  -8  10   1      403.99      184.04    202.05 o 
  -7  10   1     1193.34      937.64    217.83 o 
  -6  10   1      834.98      856.46    191.71 o 
  -5  10   1      909.34      862.89    136.50 o 
  -4  10   1      112.73       84.97    121.40 o 
  -3  10   1       66.59      -26.27     84.87 o 
  -2  10   1      465.02      337.90     96.94 o 
  -1  10   1       19.96      -18.03     92.93 o 
   0  10   1     1267.99     1249.55    138.92 o 
   1  10   1     8248.41     8471.13    389.97 o 
   2  10   1       12.99       27.96     82.64 o 
   3  10   1     2405.11     1949.80    364.10 o 
   4  10   1     1263.97     1200.05    344.00 o 
   5  10   1     2736.97     2619.18    273.12 o 
   6  10   1       81.63      130.42    168.65 o 
   7  10   1     7588.28     7719.63    384.53 o 
   8  10   1        8.60     -184.00    285.01 o 
   9  10   1     7915.98     8729.49    442.24 o 
  10  10   1     1721.31     1589.02    244.68 o 
  11  10   1     3608.53     4328.08    343.80 o 
  12  10   1        1.59     -247.55    495.50 o 
  13  10   1     2232.57     1979.94    680.09 o 
 -13  11   1     5937.40     5852.81    803.20 o 
 -12  11   1     2094.34     2210.32    304.81 o 
 -11  11   1     9753.43     9863.26    985.90 o 
 -10  11   1     1384.69     1447.23    308.39 o 
  -9  11   1    22477.88    21412.93    736.07 o 
  -8  11   1      537.86      511.10    221.68 o 
  -7  11   1    22346.70    21068.21    688.27 o 
  -6  11   1     4109.73     4165.33    302.38 o 
  -5  11   1     8012.03     7883.39    274.10 o 
  -4  11   1     2822.42     2643.68    200.22 o 
  -3  11   1    18193.57    17265.99    606.44 o 
  -2  11   1     9950.80    10338.38    295.09 o 
  -1  11   1    21967.20    21630.11    489.01 o 
   0  11   1     4633.01     4433.31    204.88 o 
   1  11   1    16880.83    16887.24    425.90 o 
   2  11   1     2824.14     1134.24    945.11 o 
   3  11   1    14930.12    14184.84    398.76 o 
   4  11   1      549.92      260.28    143.35 o 
   5  11   1    21622.75    21063.04    655.76 o 
   6  11   1    12290.54    12090.24    481.06 o 
   7  11   1    10999.50    10589.49    732.41 o 
   8  11   1      272.08      305.26    220.85 o 
   9  11   1    11733.86    12168.45    530.76 o 
  10  11   1     1472.40     1088.06    303.60 o 
  11  11   1     6258.50     6774.84    942.40 o 
  12  11   1      440.47      500.58    416.59 o 
 -12  12   1      169.73      299.03    334.31 o 
 -11  12   1       47.46     -473.99    316.00 o 
 -10  12   1        5.84       82.00    403.55 o 
  -9  12   1      359.13      464.70    284.50 o 
  -8  12   1       11.89      -31.91    218.64 o 
  -7  12   1       17.69      193.57    383.06 o 
  -6  12   1      220.42      128.71    198.00 o 
  -5  12   1      961.04     1074.79    303.88 o 
  -4  12   1      256.21      190.68    159.34 o 
  -3  12   1      481.45      395.66    215.42 o 
  -2  12   1      286.76      143.52    207.33 o 
  -1  12   1     1724.40     1846.70    317.20 o 
   0  12   1      206.89       25.54    121.99 o 
   1  12   1     2343.32     2261.43    136.81 o 
   2  12   1      628.16      350.80    224.53 o 
   3  12   1      292.49      302.95    147.59 o 
   4  12   1     1013.84     1024.43    276.47 o 
   5  12   1      834.63      878.51    210.23 o 
   6  12   1     7247.19     6835.58    370.67 o 
   7  12   1      622.56      766.14    251.31 o 
   8  12   1     1181.14      660.74    350.37 o 
   9  12   1     2053.41     2523.13    597.78 o 
  10  12   1     1324.10     1399.35    331.34 o 
  11  12   1     2307.09     2443.12    396.49 o 
  12  12   1     3036.32     4043.57    481.35 o 
 -12  13   1     5746.27     6169.65    514.77 o 
 -11  13   1     1984.17     2898.61    402.95 o 
 -10  13   1     7661.04     7547.63    478.74 o 
  -9  13   1     4441.62     4796.63    403.53 o 
  -8  13   1    10802.59    10858.76    512.13 o 
  -7  13   1     3317.86     3426.13    472.64 o 
  -6  13   1    12833.24    12290.61    516.25 o 
  -5  13   1     6263.94     5872.64    342.14 o 
  -4  13   1    14245.39    13703.68    432.66 o 
  -3  13   1     4711.84     4561.45    490.08 o 
  -2  13   1    14778.20    14030.69    572.81 o 
  -1  13   1     3826.53     3814.79    382.71 o 
   0  13   1    13137.99    13065.51    385.11 o 
   1  13   1     2894.80     2820.03    424.08 o 
   2  13   1    20933.96    19939.09    531.14 o 
   3  13   1     9710.09     9118.98    338.34 o 
   4  13   1    20047.75    19467.53    591.64 o 
   5  13   1     1238.32     1393.40    252.95 o 
   6  13   1     6588.88     6251.62    381.02 o 
   7  13   1     6885.79     6395.54    401.71 o 
   8  13   1    10455.65     9918.42    611.67 o 
   9  13   1     3063.42     4033.76    419.85 o 
  10  13   1     4389.45     5047.29    504.81 o 
  11  13   1      334.28       69.45    333.85 o 
 -11  14   1      130.55      134.15    331.57 o 
 -10  14   1       18.87      -39.29    405.92 o 
  -9  14   1       90.45      -73.42    268.37 o 
  -8  14   1       28.80      109.01    262.03 o 
  -7  14   1      135.23     -107.56    229.24 o 
  -6  14   1     1552.96     1769.11    291.16 o 
  -5  14   1       19.18        5.12    314.13 o 
  -4  14   1      241.66      417.34    208.77 o 
  -3  14   1       51.79       66.24    467.73 o 
  -2  14   1      620.18      138.10    288.38 o 
  -1  14   1      525.56      633.95    269.80 o 
   0  14   1      493.86      554.95    162.17 o 
   1  14   1      113.01       -5.64    156.01 o 
   2  14   1     5217.63     5093.74    441.03 o 
   3  14   1      209.07        0.83    133.68 o 
   4  14   1     6097.25     6377.70    373.42 o 
   5  14   1      894.68     1210.90    493.30 o 
   6  14   1     2742.45     2954.85    720.05 o 
   7  14   1       87.50       -8.44    255.45 o 
   8  14   1     3710.63     4846.49   1010.65 o 
   9  14   1        2.74     -228.61    515.48 o 
  10  14   1     3062.11     2707.47    716.33 o 
 -10  15   1     5613.32     5943.42    482.89 o 
  -9  15   1       46.88      332.17    339.53 o 
  -8  15   1     7233.82     8230.91    513.46 o 
  -7  15   1       51.22      -62.14    466.88 o 
  -6  15   1     8442.74     8360.06    652.99 o 
  -5  15   1       73.30     -112.27    232.54 o 
  -4  15   1    14804.69    14613.91    806.75 o 
  -3  15   1      291.39      -28.29    303.66 o 
  -2  15   1    13571.17    12740.84    605.00 o 
  -1  15   1      373.32      291.27    304.89 o 
   0  15   1    10385.19    10629.10    698.21 o 
   1  15   1     2546.81     3017.44    527.85 o 
   2  15   1    16533.01    15264.06    460.88 o 
   3  15   1     2768.64     2491.69    263.96 o 
   4  15   1    12638.89    12744.17    517.34 o 
   5  15   1      202.57      711.92    501.60 o 
   6  15   1     9504.60    11181.11    915.81 o 
   7  15   1      106.13       88.40    539.87 o 
   8  15   1     6823.94     6903.48    905.99 o 
   9  15   1       13.20       80.95    612.69 o 
  -9  16   1       49.15      197.46    553.75 o 
  -8  16   1       77.38      144.25    305.97 o 
  -7  16   1       18.07      200.33    342.41 o 
  -6  16   1       17.58      -40.99    259.10 o 
  -5  16   1       11.65      -21.51    271.97 o 
  -4  16   1       32.88       -2.97    245.65 o 
  -3  16   1        8.01     -114.58    341.79 o 
  -2  16   1      191.16     -198.02    334.07 o 
  -1  16   1      312.15     -199.32    349.44 o 
   0  16   1       72.85     -415.23    305.27 o 
   1  16   1      151.01      -73.35    327.12 o 
   2  16   1     1145.31     1568.00    307.61 o 
   3  16   1      131.43      -30.16    190.48 o 
   4  16   1      962.13     1068.59    255.71 o 
   5  16   1      169.66     -292.36    246.23 o 
   6  16   1     2210.22     1838.78    305.37 o 
   7  16   1      714.83      971.91    308.26 o 
   8  16   1     2866.41     3540.00    485.00 o 
  -8  17   1     3128.72     2550.32    768.48 o 
  -7  17   1     4322.72     2997.05    739.69 o 
  -6  17   1     3262.59     2511.71    693.63 o 
  -5  17   1     2789.68     2761.32    702.78 o 
  -4  17   1     5657.80     5333.32    814.21 o 
  -3  17   1     5815.04     6165.81    844.35 o 
  -2  17   1     3062.12     2198.77    468.57 o 
  -1  17   1     7595.49     7179.88    561.45 o 
   0  17   1     4650.06     4721.92    572.89 o 
   1  17   1     7302.85     7302.68    523.94 o 
   2  17   1     6276.67     6881.96    593.96 o 
   3  17   1     6429.01     6567.89   1162.55 o 
   4  17   1     3901.62     4143.45    398.29 o 
   5  17   1     4410.80     4943.21    637.24 o 
   6  17   1     3285.25     4171.48    617.26 o 
   7  17   1     3435.59     3598.62    476.20 o 
  -6  18   1        5.48      229.29    633.01 o 
  -5  18   1       54.68     -398.97    593.04 o 
  -4  18   1        8.90     -232.00    606.25 o 
  -3  18   1      291.85      226.24    575.77 o 
  -2  18   1       51.21       -2.79    408.12 o 
  -1  18   1       66.08      111.63    397.23 o 
   0  18   1      307.88      814.15    441.89 o 
   1  18   1      828.24      436.78    418.50 o 
   2  18   1        4.26     -411.67    412.00 o 
   3  18   1      653.39       64.01    573.40 o 
   4  18   1      497.37      217.10    615.73 o 
   5  18   1      988.76      762.85    330.95 o 
   6  18   1      123.37      151.55    296.68 o 
  -3  19   1    10081.53     9848.03    989.98 o 
  -2  19   1      577.50      296.69    656.04 o 
  -1  19   1     8272.10     9563.98    707.22 o 
   0  19   1      116.43     -109.24    454.19 o 
   1  19   1    10313.37    10983.86    849.77 o 
   2  19   1      293.70      844.35    708.87 o 
   3  19   1     9105.41     9495.12   1130.20 o 
 -16   0   2     6206.00     5822.05    781.35 o 
 -14   0   2    11321.87    10398.74    750.87 o 
 -12   0   2    26065.82    25204.82   1137.65 o 
 -10   0   2    30079.37    28578.49   1147.47 o 
  -8   0   2    46323.50    48540.35   1573.38 o 
  -6   0   2    45049.55    48042.98   1041.49 o 
  -4   0   2    19491.13    20298.03    574.58 o 
  -2   0   2    65924.17    62515.39   9164.90 o 
   0   0   2   135926.38   144833.84   4022.60 o 
   2   0   2   108200.01   115868.39   2262.00 o 
   4   0   2    62545.45    63173.68   1998.77 o 
   6   0   2    27939.36    28277.33    656.15 o 
   8   0   2    16454.43    15689.04    736.65 o 
  10   0   2     1434.30      980.50    327.17 o 
  12   0   2     5728.13     6707.38    588.30 o 
  14   0   2     3392.54     2360.99    533.43 o 
 -16   1   2      121.24     -513.11    342.07 o 
 -15   1   2      129.34      -73.41    308.41 o 
 -14   1   2       19.26     -167.98    272.71 o 
 -13   1   2      395.16      449.59    252.82 o 
 -12   1   2      273.57      149.10    232.06 o 
 -11   1   2     3963.09     4047.59    353.89 o 
 -10   1   2      260.63      164.89    178.88 o 
  -9   1   2      113.84       98.94    118.23 o 
  -8   1   2     6838.16     6838.02    195.88 o 
  -7   1   2       37.40       23.57     65.87 o 
  -6   1   2      954.84      827.82    113.48 o 
  -5   1   2        3.27      -61.66     50.12 o 
  -4   1   2     1327.17     1267.36     73.58 o 
  -3   1   2      488.83      428.46     50.94 o 
  -2   1   2     1479.33     1698.31     74.29 o 
  -1   1   2      288.02      317.00     48.45 o 
   0   1   2    20337.76    21904.40    372.30 o 
   1   1   2     3683.93     3843.13     73.73 o 
   2   1   2    14041.67    15210.74    211.37 o 
   3   1   2     4900.73     5081.67     99.27 o 
   4   1   2     7593.50     7863.64    140.33 o 
   5   1   2    10592.10    10888.23    212.41 o 
   6   1   2     1365.91      916.48    103.90 o 
   7   1   2     1721.52     1432.07    171.69 o 
   8   1   2    11553.57    11416.69    310.63 o 
   9   1   2       50.86     -130.09    154.79 o 
  10   1   2     6464.69     5867.13    342.57 o 
  11   1   2     1095.31      682.96    387.46 o 
  12   1   2     8382.14     7998.77    809.29 o 
  13   1   2      728.57      732.31    274.10 o 
  14   1   2     5227.55     5730.40   1007.60 o 
  15   1   2      405.18       16.72    341.86 o 
 -16   2   2     5960.75     7253.75    554.64 o 
 -15   2   2     4894.90     4721.99    477.18 o 
 -14   2   2    10895.49    10022.50    528.62 o 
 -13   2   2    10887.10    10290.93    512.84 o 
 -12   2   2    11901.22    11852.10    523.16 o 
 -11   2   2     1585.81     1417.40    499.56 o 
 -10   2   2    24501.51    23737.12    717.70 o 
  -9   2   2     9416.19     8840.96    301.20 o 
  -8   2   2    15970.78    15318.58    313.68 o 
  -7   2   2    44926.59    45152.57    712.92 o 
  -6   2   2     4893.63     4763.72    140.15 o 
  -5   2   2    16658.04    16353.51    296.52 o 
  -4   2   2     5914.13     5878.27    138.68 o 
  -3   2   2      264.03      202.03     70.20 o 
  -2   2   2    48720.55    52522.61    869.59 o 
  -1   2   2    15065.17    15227.43    277.90 o 
   0   2   2    27710.85    29151.99    489.07 o 
   1   2   2      406.23      558.43     58.32 o 
   2   2   2    38901.86    40570.18    468.81 o 
   3   2   2    11960.35    12295.76    190.82 o 
   4   2   2    25782.70    25778.83    359.81 o 
   5   2   2    34165.59    35817.90    556.21 o 
   6   2   2    16614.87    16205.52    306.86 o 
   7   2   2     6939.28     6868.68    241.44 o 
   8   2   2    11100.49    10702.18    398.99 o 
   9   2   2     3005.38     3161.03    293.83 o 
  10   2   2     6223.40     6004.80    361.29 o 
  11   2   2     9536.03     9445.90    873.98 o 
  12   2   2     7849.45     8097.92    444.59 o 
  13   2   2      681.64      632.56    464.68 o 
  14   2   2     2968.62     3910.00    441.03 o 
  15   2   2       59.73       23.12    332.22 o 
 -16   3   2       16.75      121.55    360.90 o 
 -15   3   2      163.53      100.76    365.78 o 
 -14   3   2        8.69      -75.66    246.14 o 
 -13   3   2      779.66       69.02    272.40 o 
 -12   3   2      415.02      186.17    224.66 o 
 -11   3   2      266.24      133.76    197.94 o 
 -10   3   2      195.97       -9.55    146.12 o 
  -9   3   2     1161.96     1078.00    192.86 o 
  -8   3   2       11.39       40.50    109.00 o 
  -7   3   2     6000.20     5622.88    162.93 o 
  -6   3   2        5.66       11.34     60.60 o 
  -5   3   2     4119.26     4410.19    128.52 o 
  -4   3   2     1177.02     1120.91     79.64 o 
  -3   3   2    14925.60    14744.97    256.88 o 
  -2   3   2     2540.11     2804.60    107.87 o 
  -1   3   2    12843.40    13334.45    331.76 o 
   0   3   2    10681.53    10570.29    214.85 o 
   1   3   2     6465.84     6781.37    136.28 o 
   2   3   2     1762.81     1651.12     65.00 o 
   3   3   2    12821.65    13172.37    203.11 o 
   4   3   2     3431.96     3554.34    113.65 o 
   5   3   2    25015.98    25523.43    420.19 o 
   6   3   2     1858.80     1842.74    106.04 o 
   7   3   2    16197.14    15981.87    319.61 o 
   8   3   2     4492.63     4631.86    168.35 o 
   9   3   2    10300.20    10026.29    576.11 o 
  10   3   2    10677.30    10731.72    552.40 o 
  11   3   2     7372.80     7726.49    418.57 o 
  12   3   2     3981.18     4099.47    394.79 o 
  13   3   2     4112.42     4755.88    502.78 o 
  14   3   2     2304.58     1680.54    359.35 o 
  15   3   2     5097.77     6436.86    558.37 o 
 -15   4   2     9275.41     8925.07    533.68 o 
 -14   4   2      662.99      896.38    309.57 o 
 -13   4   2    13106.26    13696.90    587.67 o 
 -12   4   2      413.43      468.14    224.55 o 
 -11   4   2    16727.97    16667.17    599.92 o 
 -10   4   2     2352.31     2398.09    228.69 o 
  -9   4   2    18824.55    19745.13    514.57 o 
  -8   4   2      103.18      -51.59    106.23 o 
  -7   4   2    23717.91    23242.40    418.15 o 
  -6   4   2      766.39      753.72     78.83 o 
  -5   4   2    61863.84    63895.58    947.75 o 
  -4   4   2      221.63      112.69     55.09 o 
  -3   4   2    16104.93    16479.25    287.22 o 
  -2   4   2    15262.53    15285.89    303.28 o 
  -1   4   2    43563.78    45801.22    763.32 o 
   0   4   2    10540.37    11023.70    241.08 o 
   1   4   2    51076.09    55422.07    795.94 o 
   2   4   2     6792.11     7047.06    188.32 o 
   3   4   2    31559.70    34040.86    535.23 o 
   4   4   2     2398.18     2401.38    101.88 o 
   5   4   2     7409.79     6652.04    158.58 o 
   6   4   2     1642.90     1553.74    144.36 o 
   7   4   2    12479.46    12921.07    271.60 o 
   8   4   2     4630.63     4619.05    288.42 o 
   9   4   2     6598.41     6313.77    282.37 o 
  10   4   2     1267.49     1323.59    249.55 o 
  11   4   2     2341.20     2782.25    591.52 o 
  12   4   2     2056.25     1781.84    318.01 o 
  13   4   2     2495.07     2770.79    365.82 o 
  14   4   2      303.90      326.35    313.68 o 
  15   4   2     2239.47     2140.17    404.99 o 
 -15   5   2       68.92     -393.54    307.56 o 
 -14   5   2      159.93     -113.35    288.29 o 
 -13   5   2        0.38       43.25    246.94 o 
 -12   5   2      362.99      153.30    289.75 o 
 -11   5   2      152.49      126.09    164.03 o 
 -10   5   2      129.77      140.51    155.71 o 
  -9   5   2        4.20      118.75    133.07 o 
  -8   5   2      269.68      206.02    124.07 o 
  -7   5   2      713.96      608.24     86.53 o 
  -6   5   2     4558.82     4860.45    172.66 o 
  -5   5   2     9199.27     9928.08    250.36 o 
  -4   5   2     1912.40     1940.14     92.22 o 
  -3   5   2    24851.58    24397.77    481.54 o 
  -2   5   2      105.78       79.11     51.05 o 
  -1   5   2    30063.49    30663.19    554.85 o 
   0   5   2    14613.42    15154.09    319.24 o 
   1   5   2     1160.56      997.79    109.11 o 
   2   5   2      520.42      306.79     68.87 o 
   3   5   2    17686.66    18632.63    388.61 o 
   4   5   2     6940.14     7473.83    185.91 o 
   5   5   2    33796.98    35542.41    694.73 o 
   6   5   2      416.95      273.51     97.58 o 
   7   5   2    19455.92    19615.39    477.96 o 
   8   5   2      220.43      208.52    137.31 o 
   9   5   2     8957.23     8869.33    330.97 o 
  10   5   2      397.40      466.48    179.18 o 
  11   5   2    10935.43    11688.51    529.03 o 
  12   5   2      146.86      289.52    253.55 o 
  13   5   2     5403.53     6320.17    472.11 o 
  14   5   2      455.78      628.08    313.69 o 
 -15   6   2     7027.40     7477.50    579.16 o 
 -14   6   2     2390.78     2253.98    378.64 o 
 -13   6   2     9342.93     9592.10    502.15 o 
 -12   6   2     3253.26     3041.41    513.96 o 
 -11   6   2    18482.18    19004.82    536.98 o 
 -10   6   2     4292.43     4596.09    285.81 o 
  -9   6   2     9202.62     9327.16    329.16 o 
  -8   6   2     6383.14     5984.12    253.21 o 
  -7   6   2    23843.98    24303.23    443.73 o 
  -6   6   2     1277.18     1116.23    118.72 o 
  -5   6   2    31061.92    29933.77    585.80 o 
  -4   6   2     2945.36     2793.65    110.83 o 
  -3   6   2    44248.82    45103.20   1668.21 o 
  -2   6   2     2254.69     2157.50    100.87 o 
  -1   6   2    71459.52    73617.87   1227.30 o 
   0   6   2     6265.59     6334.79    188.08 o 
   1   6   2    54711.75    59131.18   1224.36 o 
   2   6   2     4158.74     4252.02    157.18 o 
   3   6   2    27830.66    28898.90    565.07 o 
   4   6   2      908.16      503.76    129.83 o 
   5   6   2    37595.66    38102.05    743.84 o 
   6   6   2      509.33      334.29    117.33 o 
   7   6   2     6537.60     6562.46    267.37 o 
   8   6   2       44.75     -109.23    136.33 o 
   9   6   2     6730.59     7249.08    309.33 o 
  10   6   2     1292.47     1152.72    208.71 o 
  11   6   2     3685.91     4283.26    385.60 o 
  12   6   2      937.48      522.36    366.63 o 
  13   6   2     2023.00     1951.03    350.45 o 
  14   6   2      452.22      392.58    322.16 o 
 -15   7   2      109.54     -376.58    320.95 o 
 -14   7   2        2.72      136.25    304.35 o 
 -13   7   2       44.53     -257.75    260.02 o 
 -12   7   2       27.06       45.01    278.06 o 
 -11   7   2        4.44       29.66    175.88 o 
 -10   7   2       21.50       30.93    157.17 o 
  -9   7   2       12.80      109.87    150.22 o 
  -8   7   2      380.86      243.05    130.94 o 
  -7   7   2     1370.04     1152.93    235.81 o 
  -6   7   2     2821.32     2924.94    234.69 o 
  -5   7   2     2485.34     2356.45    140.05 o 
  -4   7   2     4252.89     4343.59    168.07 o 
  -3   7   2     8392.23     8329.37    296.23 o 
  -2   7   2    14046.05    14543.99    380.12 o 
  -1   7   2     3417.92     3264.17    139.27 o 
   0   7   2       82.60       99.63     72.26 o 
   1   7   2       90.84      -23.25     76.77 o 
   2   7   2     8517.87     8034.58    235.84 o 
   3   7   2     9382.78     9660.75    266.79 o 
   4   7   2     3623.93     3681.65    169.34 o 
   5   7   2    11339.57    10476.05    416.85 o 
   6   7   2     5634.97     5872.05    237.64 o 
   7   7   2     5911.30     6153.22    318.06 o 
   8   7   2     4552.96     4509.50    399.68 o 
   9   7   2     9937.63     9116.31    350.44 o 
  10   7   2     4108.25     4704.38    301.87 o 
  11   7   2     7823.19     8135.01    432.58 o 
  12   7   2     1499.85     1268.84    311.11 o 
  13   7   2     6260.51     6756.10    457.95 o 
  14   7   2     1738.43     1488.44    373.55 o 
 -14   8   2     6862.94     8094.09    510.83 o 
 -13   8   2     2173.99     1777.25    311.84 o 
 -12   8   2    13583.39    13374.33    573.40 o 
 -11   8   2     1479.05     1728.18    254.86 o 
 -10   8   2    16532.05    14949.23    462.51 o 
  -9   8   2     1123.56      788.21    168.93 o 
  -8   8   2    26738.09    26904.96    626.98 o 
  -7   8   2     3847.25     3665.97    240.37 o 
  -6   8   2    17594.44    17157.08    688.73 o 
  -5   8   2    18608.51    18941.28    433.82 o 
  -4   8   2    21113.50    20668.83    568.01 o 
  -3   8   2     6480.69     5805.87    174.49 o 
  -2   8   2    42352.88    42524.09    776.95 o 
  -1   8   2     7326.31     7202.18    222.08 o 
   0   8   2    45414.17    46171.18    844.00 o 
   1   8   2     2157.70     1698.14    269.59 o 
   2   8   2    15632.83    15379.81    372.17 o 
   3   8   2    11837.90    12277.53    465.91 o 
   4   8   2     7967.74     7936.55    253.50 o 
   5   8   2    10569.22     9849.34    442.19 o 
   6   8   2    14020.93    13297.45    474.71 o 
   7   8   2     2249.64     2310.48    204.03 o 
   8   8   2     2889.27     3214.06    373.06 o 
   9   8   2     2727.85     2930.24    258.51 o 
  10   8   2     3979.79     4272.08    322.23 o 
  11   8   2     1444.78     1391.92    557.14 o 
  12   8   2     3972.06     4290.39    739.86 o 
  13   8   2      891.00      252.19    320.74 o 
  14   8   2     3375.79     3334.24    699.90 o 
 -14   9   2      244.24      111.89    319.37 o 
 -13   9   2       65.49      446.28    281.51 o 
 -12   9   2       36.59      -44.79    218.19 o 
 -11   9   2       82.61      294.46    198.02 o 
 -10   9   2      322.11       26.19    176.03 o 
  -9   9   2     1067.95     1051.32    187.15 o 
  -8   9   2     3300.65     3160.51    439.17 o 
  -7   9   2      313.51      212.02    137.91 o 
  -6   9   2     2435.84     2420.23    167.06 o 
  -5   9   2       47.60      -37.53     95.98 o 
  -4   9   2     1835.30     2008.62    195.98 o 
  -3   9   2        2.76       49.67     73.18 o 
  -2   9   2     2340.67     2192.78    340.74 o 
  -1   9   2       24.98       20.28     86.47 o 
   0   9   2     9624.17     9888.23    304.02 o 
   1   9   2     1060.33      903.91    189.27 o 
   2   9   2    10850.62    10060.15    420.83 o 
   3   9   2     2144.51     1886.13    175.54 o 
   4   9   2    11468.98    11719.41    428.02 o 
   5   9   2     1977.67     1592.52    255.78 o 
   6   9   2     4307.75     5011.56    298.23 o 
   7   9   2     1607.61     1641.98    233.11 o 
   8   9   2     7060.75     7196.21    308.16 o 
   9   9   2      308.69      195.11    180.99 o 
  10   9   2     9041.01     9349.77    382.18 o 
  11   9   2     1800.18     1872.61    360.43 o 
  12   9   2     7150.76     7254.72    461.10 o 
  13   9   2      590.31      966.92    749.01 o 
 -13  10   2      207.24      163.81    309.55 o 
 -12  10   2     9253.47     9824.71    428.94 o 
 -11  10   2      311.67      267.89    205.61 o 
 -10  10   2    19866.96    19291.15    558.77 o 
  -9  10   2       79.28       -9.66    164.62 o 
  -8  10   2    14216.79    13735.61    513.51 o 
  -7  10   2      417.27      292.56    213.54 o 
  -6  10   2    21363.14    19994.03    969.66 o 
  -5  10   2      105.82      145.52    110.31 o 
  -4  10   2    27334.84    26584.81    727.66 o 
  -3  10   2      209.11      136.37    157.32 o 
  -2  10   2    29822.92    29681.96    668.34 o 
  -1  10   2       95.71      159.79     97.45 o 
   0  10   2    36526.04    37787.51    759.60 o 
   1  10   2       25.92       25.00    102.66 o 
   2  10   2    24987.68    25569.52    565.83 o 
   3  10   2      284.00      147.73    125.32 o 
   4  10   2    20282.22    20248.85    488.70 o 
   5  10   2       11.61     -187.68    164.26 o 
   6  10   2     4560.74     5125.67    319.69 o 
   7  10   2       28.14      -73.20    175.99 o 
   8  10   2     6566.67     6326.67    367.76 o 
   9  10   2       28.48     -210.49    308.54 o 
  10  10   2     1330.29     2362.04    550.03 o 
  11  10   2       20.92     -174.67    228.84 o 
  12  10   2     2863.69     2896.42    394.28 o 
  13  10   2       92.82     -196.30    323.33 o 
 -13  11   2       28.10     -483.06    322.04 o 
 -12  11   2       16.33       13.09    245.24 o 
 -11  11   2        4.04     -166.49    214.91 o 
 -10  11   2      186.67     -287.09    191.40 o 
  -9  11   2     1716.06     1865.41    298.56 o 
  -8  11   2       10.40       -4.70    204.63 o 
  -7  11   2      305.17      275.00    195.72 o 
  -6  11   2      290.48      236.45    186.30 o 
  -5  11   2      322.05      285.74    132.81 o 
  -4  11   2      759.06      806.79    172.71 o 
  -3  11   2     1988.36     1540.01    364.77 o 
  -2  11   2     2131.22     2023.61    410.47 o 
  -1  11   2       43.10       58.95    107.84 o 
   0  11   2     5851.93     5714.75    274.71 o 
   1  11   2       16.73     -128.48    173.58 o 
   2  11   2     8795.99     8771.66    302.39 o 
   3  11   2     6983.80     6848.71    223.39 o 
   4  11   2     1868.60     1605.33    196.79 o 
   5  11   2     3433.94     3639.00    397.96 o 
   6  11   2     7108.61     6593.24    614.38 o 
   7  11   2      295.36      411.51    432.00 o 
   8  11   2     4491.55     4848.23    361.16 o 
   9  11   2     2752.77     2911.92    343.42 o 
  10  11   2     4474.03     5781.51    467.70 o 
  11  11   2     1132.79     1812.17    409.47 o 
  12  11   2     4280.87     5675.73    715.31 o 
 -12  12   2     6141.64     6261.44    561.71 o 
 -11  12   2     4215.56     5018.30    481.75 o 
 -10  12   2     7497.83     6895.84    437.06 o 
  -9  12   2     4856.35     5158.65    400.79 o 
  -8  12   2    11827.72    11410.25    654.51 o 
  -7  12   2     9236.91     8185.10    421.85 o 
  -6  12   2     2487.32     2620.42    468.74 o 
  -5  12   2     2722.90     2931.60    205.45 o 
  -4  12   2     7977.15     7557.77    351.99 o 
  -3  12   2     7219.57     7716.33    607.95 o 
  -2  12   2    18005.03    17029.36    428.56 o 
  -1  12   2     5146.12     4897.13    230.69 o 
   0  12   2    16391.46    15630.85    614.51 o 
   1  12   2     5833.32     5707.28    304.80 o 
   2  12   2    13684.43    13765.77    734.28 o 
   3  12   2      922.10      931.67    136.39 o 
   4  12   2     4462.86     4200.43    200.05 o 
   5  12   2     9400.80     9724.14    427.44 o 
   6  12   2     9484.87     9060.10    437.02 o 
   7  12   2     4891.01     5073.27    511.08 o 
   8  12   2     3653.93     4373.98    387.32 o 
   9  12   2     2111.83     2255.90    338.39 o 
  10  12   2     3356.38     4011.36    433.05 o 
  11  12   2     1250.97     1587.10    376.82 o 
  12  12   2     2210.93     2440.59    549.69 o 
 -12  13   2      138.35      256.36    362.05 o 
 -11  13   2       86.04      303.05    312.21 o 
 -10  13   2       53.22     -251.37    277.58 o 
  -9  13   2       58.59       51.70    262.24 o 
  -8  13   2      304.17      268.45    369.00 o 
  -7  13   2     1838.47     1787.46    292.08 o 
  -6  13   2       17.32      -94.13    206.01 o 
  -5  13   2     9574.63     9348.25    441.97 o 
  -4  13   2      307.07      183.01    183.52 o 
  -3  13   2      124.27      -10.71    256.56 o 
  -2  13   2     1038.84      263.25    249.78 o 
  -1  13   2     2211.74     2124.60    389.33 o 
   0  13   2     3508.93     3136.19    218.13 o 
   1  13   2     5023.13     4903.98    286.48 o 
   2  13   2     3843.56     3982.86    665.18 o 
   3  13   2      681.29      586.98    137.64 o 
   4  13   2      308.79      371.56    155.39 o 
   5  13   2     8963.80     9066.08    332.67 o 
   6  13   2      513.30      233.44    238.02 o 
   7  13   2     9537.81     9317.11    459.69 o 
   8  13   2     1658.85     1516.64    562.56 o 
   9  13   2     3174.22     3991.10    696.68 o 
  10  13   2     1132.37     1438.75    603.20 o 
  11  13   2     2928.59     2749.27    423.32 o 
 -11  14   2     5758.09     6291.49    557.14 o 
 -10  14   2      905.35      703.76    327.41 o 
  -9  14   2     7365.72     7148.57    534.45 o 
  -8  14   2      228.77      -28.26    312.78 o 
  -7  14   2    13675.62    13720.58    584.12 o 
  -6  14   2      173.42       92.10    230.08 o 
  -5  14   2    19190.99    18082.68    658.24 o 
  -4  14   2     1703.83     1992.66    392.37 o 
  -3  14   2    16412.06    15818.93    578.22 o 
  -2  14   2      115.03      175.63    273.63 o 
  -1  14   2     7974.70     7810.21    470.07 o 
   0  14   2      576.70      704.99    180.54 o 
   1  14   2    12587.67    12101.31    393.01 o 
   2  14   2     1012.52      753.53    184.61 o 
   3  14   2    14234.24    14581.57    452.88 o 
   4  14   2      100.32      -74.86    188.91 o 
   5  14   2     7042.51     7223.25    405.93 o 
   6  14   2       26.14     -155.16    378.31 o 
   7  14   2     6612.46     6853.93    428.39 o 
   8  14   2      744.82      840.21    294.51 o 
   9  14   2     4240.24     4395.34    451.12 o 
  10  14   2        6.64     -156.88    320.70 o 
 -10  15   2      372.41      -60.58    499.06 o 
  -9  15   2      748.01     1201.40    461.80 o 
  -8  15   2      145.20       32.38    272.49 o 
  -7  15   2       82.26      -64.12    256.90 o 
  -6  15   2       82.13       79.02    242.66 o 
  -5  15   2     1307.43      996.55    603.37 o 
  -4  15   2      123.28       59.44    221.57 o 
  -3  15   2     4441.33     4206.50    788.64 o 
  -2  15   2       72.83      180.59    311.71 o 
  -1  15   2     2590.68     2369.44    380.66 o 
   0  15   2       10.81       43.30    299.16 o 
   1  15   2     1656.10     1589.26    287.98 o 
   2  15   2      234.11       94.91    177.77 o 
   3  15   2     5496.33     5600.44    382.65 o 
   4  15   2       32.17       -7.61    216.94 o 
   5  15   2     5345.41     5250.91    379.51 o 
   6  15   2      551.78      -50.20    309.39 o 
   7  15   2     3426.38     3662.53    685.50 o 
   8  15   2       32.92      106.29    273.38 o 
   9  15   2     4243.64     5416.96    494.37 o 
  -9  16   2     4228.89     4442.31   1060.09 o 
  -8  16   2     1468.65     1106.84    570.18 o 
  -7  16   2     5653.26     5458.55    439.17 o 
  -6  16   2      600.88      861.17    307.97 o 
  -5  16   2     8406.09     8144.02   1020.13 o 
  -4  16   2     2329.88     2112.40    548.00 o 
  -3  16   2     4120.93     3593.54    460.11 o 
  -2  16   2      939.21      597.11    499.56 o 
  -1  16   2     3874.33     2994.51    444.27 o 
   0  16   2     1765.29     1119.28    560.87 o 
   1  16   2     6052.86     5211.99    517.49 o 
   2  16   2     7471.97     7127.79    335.77 o 
   3  16   2     7471.68     7841.57    437.16 o 
   4  16   2     1308.49     1355.95    317.01 o 
   5  16   2     5575.53     6173.11    665.69 o 
   6  16   2     2267.45     2296.05    528.01 o 
   7  16   2     3798.58     4759.01    459.16 o 
   8  16   2     1073.27      960.42    336.90 o 
  -8  17   2       10.05      401.23    361.30 o 
  -7  17   2      510.12      104.78    499.23 o 
  -6  17   2        6.81      127.46    354.95 o 
  -5  17   2      422.85      118.46    284.72 o 
  -4  17   2      162.07      184.17    255.94 o 
  -3  17   2     1089.01      651.32    285.21 o 
  -2  17   2      286.50      510.85    256.79 o 
  -1  17   2     1699.15     1709.25    404.10 o 
   0  17   2     2436.61     1798.06    430.96 o 
   1  17   2     1502.89      915.33    403.33 o 
   2  17   2      930.90      405.41    371.20 o 
   3  17   2      446.77      494.98    256.90 o 
   4  17   2     2051.05     2365.89    355.74 o 
   5  17   2     1886.39     1546.30    419.97 o 
   6  17   2     2720.73     3709.12    412.52 o 
   7  17   2     1821.34     1896.36    381.01 o 
  -6  18   2     5724.20     6443.88    954.42 o 
  -5  18   2     1670.87     1824.51    719.03 o 
  -4  18   2     4722.04     4863.56    836.56 o 
  -3  18   2      861.82      744.10    609.30 o 
  -2  18   2     6623.67     5903.20    441.70 o 
  -1  18   2     1742.03      952.22    321.83 o 
   0  18   2     7862.30     7812.00    639.27 o 
   1  18   2      954.94      661.53    415.12 o 
   2  18   2     5114.62     4520.81    803.71 o 
   3  18   2      666.63     1142.39    666.88 o 
   4  18   2     5800.31     5437.73   1135.11 o 
   5  18   2     1369.84     1469.51    351.44 o 
  -3  19   2      399.92      405.07    666.20 o 
  -2  19   2      569.16      614.88    321.88 o 
  -1  19   2      310.83      283.95    315.54 o 
   0  19   2     2271.57     1978.95    769.84 o 
   1  19   2       27.61     -171.30    460.99 o 
   2  19   2     1345.88     1449.92    688.21 o 
   3  19   2      189.10     -718.02    654.35 o 
 -15   0   3      241.83      -88.40    433.52 o 
 -13   0   3     2750.03     2738.97    513.11 o 
 -11   0   3      984.57      729.87    314.64 o 
  -9   0   3     9082.12     8831.78    335.14 o 
  -7   0   3     4738.16     4771.66    350.20 o 
  -5   0   3    17636.54    18254.80    682.46 o 
  -3   0   3    55215.84    59408.44   1209.09 o 
  -1   0   3    36190.97    41500.12   1228.76 o 
   1   0   3    18835.94    19962.38    416.90 o 
   3   0   3     7917.79     8318.72    363.92 o 
   5   0   3     7778.16     7377.33    189.81 o 
   7   0   3    27714.84    29342.54    553.06 o 
   9   0   3    15892.09    16470.48    497.46 o 
  11   0   3     6545.43     5956.62    317.93 o 
  13   0   3     3530.72     2748.11    517.18 o 
  15   0   3     5609.25     7190.35    817.59 o 
 -16   1   3     1320.29      617.65    342.16 o 
 -15   1   3     8846.73     9141.44    539.79 o 
 -14   1   3      794.57      705.40    321.35 o 
 -13   1   3    13944.95    14243.44    596.81 o 
 -12   1   3      714.33      621.01    242.87 o 
 -11   1   3    27233.39    26227.67    786.22 o 
 -10   1   3      597.78      556.86    184.28 o 
  -9   1   3    35953.98    34650.23    689.21 o 
  -8   1   3     4812.48     4866.49    167.84 o 
  -7   1   3    37157.11    37357.77    620.60 o 
  -6   1   3     2323.07     2321.85    129.79 o 
  -5   1   3    27411.62    28774.78    467.54 o 
  -4   1   3     5152.79     5103.71    129.69 o 
  -3   1   3      529.78      657.61     68.19 o 
  -2   1   3    16940.78    18083.55    334.75 o 
  -1   1   3    17987.90    19790.03    451.02 o 
   0   1   3    30125.30    31725.94    534.89 o 
   1   1   3      796.08      536.41    127.30 o 
   2   1   3     4687.17     4724.94     95.82 o 
   3   1   3    10968.21    12078.48    174.14 o 
   4   1   3      855.52      729.62     49.62 o 
   5   1   3    29864.64    31978.26    403.24 o 
   6   1   3     1650.63     1561.83     93.60 o 
   7   1   3     9001.28     8744.16    224.02 o 
   8   1   3       30.07       16.73     80.22 o 
   9   1   3     4896.44     4794.95    221.77 o 
  10   1   3     4623.39     4744.06    192.49 o 
  11   1   3     3292.06     3656.89    248.43 o 
  12   1   3      216.36      264.17    175.62 o 
  13   1   3     2656.11     2361.60    344.22 o 
  14   1   3      182.96      258.64    306.90 o 
  15   1   3      705.44      661.77    351.39 o 
 -16   2   3      194.10      323.98    353.21 o 
 -15   2   3      193.58     -136.95    305.95 o 
 -14   2   3      116.48      -30.95    271.00 o 
 -13   2   3      144.97      182.31    254.21 o 
 -12   2   3     2318.79     2481.87    351.22 o 
 -11   2   3     3220.14     2850.99    313.70 o 
 -10   2   3     1850.49     1907.66    187.20 o 
  -9   2   3     3262.87     2949.56    192.42 o 
  -8   2   3     8842.34     8577.62    224.15 o 
  -7   2   3    11787.52    11902.29    313.50 o 
  -6   2   3    20545.72    21453.37    516.72 o 
  -5   2   3     6490.20     6521.04    161.81 o 
  -4   2   3      408.71      347.30     62.64 o 
  -3   2   3     8174.56     8199.67    237.29 o 
  -2   2   3       61.52       59.54     41.91 o 
  -1   2   3     2180.93     2507.13    113.76 o 
   0   2   3       57.65       44.03     37.61 o 
   1   2   3    18688.45    20226.77    368.18 o 
   2   2   3    11831.09    12147.14    192.03 o 
   3   2   3     1678.25     1780.33     65.33 o 
   4   2   3    11296.19    11224.75    172.55 o 
   5   2   3     3632.34     3537.81     90.74 o 
   6   2   3    15491.97    15481.33    254.43 o 
   7   2   3    17553.50    17237.38    331.04 o 
   8   2   3     7340.53     6826.83    218.54 o 
   9   2   3     9356.89     9631.25    448.88 o 
  10   2   3     8909.96     8210.04    680.93 o 
  11   2   3     9407.93     8878.59    326.59 o 
  12   2   3     2167.68     2432.60    318.23 o 
  13   2   3     5930.97     5852.36    430.95 o 
  14   2   3     2139.01     2169.35    426.24 o 
  15   2   3     5781.74     7183.04    584.07 o 
 -16   3   3     5905.40     6916.13    591.50 o 
 -15   3   3     3111.69     2582.34    387.65 o 
 -14   3   3    12487.12    12510.56    584.65 o 
 -13   3   3     1568.62     1631.47    303.10 o 
 -12   3   3     8797.14     8470.06    436.09 o 
 -11   3   3     4922.32     5178.38    342.19 o 
 -10   3   3     9656.11     9081.44    444.76 o 
  -9   3   3     9803.69     9162.57    307.81 o 
  -8   3   3    14778.68    14627.58    311.90 o 
  -7   3   3     5016.01     4966.00    161.02 o 
  -6   3   3    29982.59    31407.60    522.23 o 
  -5   3   3     8742.28     8795.27    226.17 o 
  -4   3   3    26274.19    26075.84    426.38 o 
  -3   3   3     4391.94     4591.00    165.71 o 
  -2   3   3     8511.77     8692.33    212.08 o 
  -1   3   3    11751.77    12081.91    247.56 o 
   0   3   3      517.79      500.62     57.46 o 
   1   3   3      227.86      270.09     41.90 o 
   2   3   3    19783.89    21573.89    345.35 o 
   3   3   3     6979.83     6998.04    141.01 o 
   4   3   3    13008.28    13329.34    213.47 o 
   5   3   3     2886.54     2851.01     90.47 o 
   6   3   3     3865.21     3725.95    150.27 o 
   7   3   3     4316.09     4113.85    219.64 o 
   8   3   3     5160.76     4629.76    174.37 o 
   9   3   3       80.41      109.29    133.04 o 
  10   3   3     9575.34     9294.80    434.06 o 
  11   3   3      432.58      177.71    224.08 o 
  12   3   3     2017.52     1840.22    472.24 o 
  13   3   3      313.65     -133.96    204.35 o 
  14   3   3       34.33      249.39    308.91 o 
 -15   4   3      219.68      301.57    313.96 o 
 -14   4   3        4.24     -378.85    275.80 o 
 -13   4   3     1694.19     1110.70    295.18 o 
 -12   4   3      449.87      222.23    218.12 o 
 -11   4   3       44.33       54.39    199.21 o 
 -10   4   3     3275.22     3317.19    245.64 o 
  -9   4   3      523.17      471.94    140.42 o 
  -8   4   3    11030.69    10690.78    325.33 o 
  -7   4   3       18.11       13.97     72.41 o 
  -6   4   3    11500.32    11847.11    253.71 o 
  -5   4   3     1712.32     1743.73    213.53 o 
  -4   4   3    17772.77    19793.28    346.09 o 
  -3   4   3    13250.71    13015.84    277.54 o 
  -2   4   3     3460.86     3350.35    110.83 o 
  -1   4   3      181.91      103.45     47.67 o 
   0   4   3    29514.93    30878.02    463.00 o 
   1   4   3     4515.98     4617.42    113.90 o 
   2   4   3    27482.62    29407.54    455.43 o 
   3   4   3       15.40       82.91     46.15 o 
   4   4   3    74963.16    81562.29   1155.99 o 
   5   4   3      734.01      730.06    115.58 o 
   6   4   3    19897.38    19520.58    349.92 o 
   7   4   3      707.37      460.10     83.47 o 
   8   4   3    14783.30    15740.19    414.23 o 
   9   4   3      522.75      369.19    146.14 o 
  10   4   3    13252.73    12458.77    502.28 o 
  11   4   3      373.10      342.39    239.68 o 
  12   4   3    12527.16    12330.25    422.34 o 
  13   4   3      717.05      366.18    222.50 o 
  14   4   3     6978.82     6766.81    391.42 o 
 -15   5   3        4.64      240.55    349.97 o 
 -14   5   3    14042.06    13544.61    603.67 o 
 -13   5   3      209.22       61.25    251.66 o 
 -12   5   3    14841.26    14545.76    576.64 o 
 -11   5   3      111.48       95.90    165.36 o 
 -10   5   3    23951.46    24209.90    594.85 o 
  -9   5   3       49.18       79.05    131.11 o 
  -8   5   3    22558.76    22076.41    520.75 o 
  -7   5   3      435.56      338.54     86.72 o 
  -6   5   3    17811.30    17773.44    546.54 o 
  -5   5   3      166.24      178.53     61.52 o 
  -4   5   3    25130.71    24646.64    417.33 o 
  -3   5   3      546.61      375.30     77.92 o 
  -2   5   3    15845.97    15212.85    311.97 o 
  -1   5   3      252.74      203.33     57.13 o 
   0   5   3    23890.38    24270.72    456.99 o 
   1   5   3       11.48      -24.06     40.49 o 
   2   5   3    41795.38    43881.53    887.22 o 
   3   5   3       96.39       41.46     58.30 o 
   4   5   3     6139.83     5721.93    146.80 o 
   5   5   3     1320.20     1447.11    107.44 o 
   6   5   3     9790.77     9724.25    302.43 o 
   7   5   3      905.65      865.68    149.29 o 
   8   5   3    13823.50    13569.23    453.84 o 
   9   5   3     1192.65     1017.71    171.27 o 
  10   5   3     1155.63     1092.54    241.97 o 
  11   5   3     1136.17     1034.86    262.95 o 
  12   5   3     2748.71     2665.32    267.98 o 
  13   5   3       21.64     -181.21    209.78 o 
  14   5   3     1061.85      878.10    258.15 o 
 -15   6   3      326.16      152.95    326.98 o 
 -14   6   3       95.93       48.94    417.60 o 
 -13   6   3      142.22     -197.75    253.47 o 
 -12   6   3     1293.92      979.51    326.33 o 
 -11   6   3      214.57      352.46    178.28 o 
 -10   6   3     3435.34     3826.47    270.82 o 
  -9   6   3      185.01      -76.40    136.02 o 
  -8   6   3     2192.12     1875.91    185.73 o 
  -7   6   3       49.18       86.01     79.49 o 
  -6   6   3    12638.66    11945.28    262.41 o 
  -5   6   3      568.78      351.60     72.59 o 
  -4   6   3    15677.07    16215.24    357.23 o 
  -3   6   3       14.61      -46.11    125.15 o 
  -2   6   3    15752.39    15802.02    329.97 o 
  -1   6   3      686.17      556.52     90.11 o 
   0   6   3    11385.21    11286.60    353.04 o 
   1   6   3       33.59       32.08     51.07 o 
   2   6   3    35643.85    35652.89    565.93 o 
   3   6   3     3400.17     3264.80    124.07 o 
   4   6   3    19044.85    18585.38    419.58 o 
   5   6   3     1034.74      825.82    103.55 o 
   6   6   3    21601.70    22081.50    514.20 o 
   7   6   3     2791.88     3348.12    233.34 o 
   8   6   3     9655.51     9755.42    341.18 o 
   9   6   3     4487.03     4519.70    245.14 o 
  10   6   3    11804.07    12020.62    395.74 o 
  11   6   3     1599.74     1695.04    609.13 o 
  12   6   3     8593.75     9257.24    374.25 o 
  13   6   3      552.83      452.60    234.47 o 
  14   6   3     8849.39     8920.67    420.10 o 
 -15   7   3     2143.65     2117.28    398.86 o 
 -14   7   3     4963.58     5333.05    475.78 o 
 -13   7   3     3816.11     4712.08    451.64 o 
 -12   7   3     6863.98     7320.34    426.39 o 
 -11   7   3     5471.95     5857.68    377.74 o 
 -10   7   3     9343.23     8986.59    350.90 o 
  -9   7   3    15697.46    15341.04    440.34 o 
  -8   7   3    13569.48    13777.07    400.50 o 
  -7   7   3     7594.81     7243.79    236.34 o 
  -6   7   3    11029.40    10278.20    286.02 o 
  -5   7   3     8109.15     7556.64    200.19 o 
  -4   7   3    15091.20    14470.48    813.36 o 
  -3   7   3    21872.63    21206.27   1029.27 o 
  -2   7   3    20459.86    19987.47    408.15 o 
  -1   7   3    12030.34    11697.14    279.79 o 
   0   7   3    17708.49    16921.94    381.50 o 
   1   7   3    22259.96    21805.11    432.97 o 
   2   7   3    18154.65    18430.34    344.31 o 
   3   7   3    17828.91    18169.25    350.02 o 
   4   7   3    11472.17    12080.45    270.79 o 
   5   7   3     7302.06     7604.48    321.17 o 
   6   7   3     7199.16     7079.94    269.58 o 
   7   7   3     2590.11     3020.08    226.41 o 
   8   7   3     7439.88     8133.21    390.44 o 
   9   7   3     2123.07     2114.52    235.65 o 
  10   7   3     1298.02     1358.63    289.34 o 
  11   7   3       67.81       47.63    230.73 o 
  12   7   3      667.31      301.02    207.41 o 
  13   7   3      586.07      375.84    240.81 o 
  14   7   3      182.28      -26.62    262.41 o 
 -14   8   3       28.80      165.26    305.87 o 
 -13   8   3      129.62      -72.72    276.11 o 
 -12   8   3      713.85      802.80    225.16 o 
 -11   8   3      705.57      510.88    198.93 o 
 -10   8   3      548.14      404.58    184.30 o 
  -9   8   3     2703.14     2421.74    270.11 o 
  -8   8   3      452.05      177.29    136.72 o 
  -7   8   3      968.11      558.56    137.44 o 
  -6   8   3     2521.21     2518.90    160.98 o 
  -5   8   3     2375.58     2146.28    234.25 o 
  -4   8   3      646.16      793.87    239.62 o 
  -3   8   3    16820.60    17399.23    375.22 o 
  -2   8   3     2169.50     2189.08    125.35 o 
  -1   8   3     3139.32     2949.43    137.41 o 
   0   8   3     1498.93     1209.31    223.97 o 
   1   8   3     5986.01     5637.65    249.88 o 
   2   8   3    11970.63    12365.75    269.85 o 
   3   8   3     7645.42     7492.09    221.69 o 
   4   8   3     7038.12     6904.95    205.31 o 
   5   8   3    12886.36    13249.87    354.42 o 
   6   8   3     8275.46     8260.97    365.73 o 
   7   8   3    11004.08    11602.52    464.04 o 
   8   8   3     4131.22     4602.49    369.31 o 
   9   8   3     8773.25     8729.98    358.04 o 
  10   8   3     3670.21     3637.29    353.06 o 
  11   8   3     6768.26     6835.82    425.09 o 
  12   8   3     3308.23     3401.82    430.61 o 
  13   8   3     6844.59     6938.70    397.32 o 
 -14   9   3      299.37     -282.06    277.81 o 
 -13   9   3     5800.94     6438.33    462.37 o 
 -12   9   3       21.98      127.21    223.13 o 
 -11   9   3    17042.72    16867.40    524.08 o 
 -10   9   3      133.64      369.49    176.08 o 
  -9   9   3    13533.35    13464.54    425.47 o 
  -8   9   3       49.79      -64.86    143.45 o 
  -7   9   3    23494.14    21895.75    533.13 o 
  -6   9   3      441.43      466.86    113.71 o 
  -5   9   3    16269.19    16351.44    407.74 o 
  -4   9   3     5224.86     4888.13    256.88 o 
  -3   9   3    22397.63    20446.70    432.50 o 
  -2   9   3     4709.95     4647.15    178.57 o 
  -1   9   3    21887.21    21577.84    555.47 o 
   0   9   3     1843.26     1898.70    176.51 o 
   1   9   3    20352.13    20908.47    516.95 o 
   2   9   3     2588.47     2594.68    139.76 o 
   3   9   3    19575.16    20258.89    400.72 o 
   4   9   3      168.19      113.93     94.66 o 
   5   9   3     9646.62     9338.45    302.99 o 
   6   9   3     1750.10     1326.90    224.92 o 
   7   9   3     3192.34     3688.35    339.20 o 
   8   9   3      633.36      954.61    238.31 o 
   9   9   3     1507.02     1572.08    227.57 o 
  10   9   3      545.77      450.99    225.53 o 
  11   9   3     1364.09      829.20    289.50 o 
  12   9   3        7.42       23.06    219.18 o 
  13   9   3      919.88      469.82    259.61 o 
 -14  10   3       69.79       62.55    330.72 o 
 -13  10   3      182.98       18.28    294.55 o 
 -12  10   3      744.39      850.41    348.70 o 
 -11  10   3       52.34      -26.37    201.07 o 
 -10  10   3      287.61      312.14    193.47 o 
  -9  10   3       29.30      149.77    165.08 o 
  -8  10   3      833.96      356.58    232.72 o 
  -7  10   3      216.59      196.99    183.74 o 
  -6  10   3      568.45      425.91    131.76 o 
  -5  10   3     3923.09     3860.55    198.23 o 
  -4  10   3     1271.91     1118.15    181.38 o 
  -3  10   3     4486.13     4445.78    180.61 o 
  -2  10   3     1863.19     2233.44    146.25 o 
  -1  10   3    18165.02    19051.41    451.76 o 
   0  10   3      205.31      194.41    107.59 o 
   1  10   3    11653.58    11283.66    355.42 o 
   2  10   3      283.12      138.89     91.81 o 
   3  10   3    12537.46    12195.77    294.42 o 
   4  10   3      399.56      430.31    114.57 o 
   5  10   3    13662.06    12697.99    652.87 o 
   6  10   3      937.55      780.80    162.23 o 
   7  10   3    21803.25    22308.79    711.16 o 
   8  10   3      745.14      808.24    246.81 o 
   9  10   3    11964.44    11257.20    523.56 o 
  10  10   3      288.98      337.27    203.86 o 
  11  10   3     7237.09     7826.80    359.44 o 
  12  10   3       67.00     -151.47    224.90 o 
 -13  11   3     5421.33     5736.93    500.12 o 
 -12  11   3     2156.51     2494.17    325.77 o 
 -11  11   3     9700.35     9499.88    409.35 o 
 -10  11   3     1047.55     1015.55    228.08 o 
  -9  11   3    12750.89    11982.96    528.69 o 
  -8  11   3     3730.65     3652.69    357.57 o 
  -7  11   3    18737.56    18621.72    648.93 o 
  -6  11   3      233.98     -195.01    321.41 o 
  -5  11   3     8679.88     7925.83    284.81 o 
  -4  11   3     1629.08     1754.55    435.04 o 
  -3  11   3    19887.60    18513.44    424.37 o 
  -2  11   3     4432.53     4564.80    195.49 o 
  -1  11   3    16538.99    15541.48    446.22 o 
   0  11   3     3441.47     3125.81    287.29 o 
   1  11   3     8959.82     8634.60    300.33 o 
   2  11   3     1290.39     1148.74    216.37 o 
   3  11   3     5805.51     5739.12    231.03 o 
   4  11   3     2996.00     2984.60    183.99 o 
   5  11   3    16190.46    15908.28    437.30 o 
   6  11   3      606.62      403.39    151.95 o 
   7  11   3     6458.94     6585.34    298.26 o 
   8  11   3      415.57      433.01    186.77 o 
   9  11   3     1356.14     1672.26    363.66 o 
  10  11   3      288.56      234.14    219.39 o 
  11  11   3      767.86      735.47    240.49 o 
  12  11   3       43.81      144.28    411.17 o 
 -12  12   3      290.56       93.62    268.25 o 
 -11  12   3      553.35      715.77    299.85 o 
 -10  12   3      356.36      252.74    261.13 o 
  -9  12   3      304.91      261.87    253.56 o 
  -8  12   3      271.64      258.76    234.48 o 
  -7  12   3     2079.88     2302.98    748.16 o 
  -6  12   3     9502.52     7998.03    735.46 o 
  -5  12   3      544.07      674.67    250.35 o 
  -4  12   3     4196.13     4171.63    287.80 o 
  -3  12   3     1078.40      895.00    203.31 o 
  -2  12   3     1937.29     1771.45    315.27 o 
  -1  12   3     2885.52     2546.09    189.63 o 
   0  12   3     3133.50     2948.87    210.97 o 
   1  12   3     9240.33     8727.06    314.15 o 
   2  12   3     3108.47     2775.41    313.31 o 
   3  12   3     2204.41     2277.70    240.86 o 
   4  12   3     3804.58     3855.00    224.79 o 
   5  12   3     3491.87     3669.44    241.32 o 
   6  12   3    11017.20    10619.99    367.34 o 
   7  12   3     9052.06     9385.57    950.53 o 
   8  12   3     4439.31     5106.80    572.72 o 
   9  12   3     4913.63     5525.31    464.00 o 
  10  12   3     3167.66     3350.87    655.02 o 
  11  12   3     2771.54     2988.65    381.02 o 
 -12  13   3     5243.54     6621.62    571.28 o 
 -11  13   3     2307.87     2245.59    375.15 o 
 -10  13   3     8191.69     7714.24    484.23 o 
  -9  13   3     3586.21     3805.22    399.06 o 
  -8  13   3     5423.84     5110.94   1218.77 o 
  -7  13   3     1289.10     1415.54    361.55 o 
  -6  13   3    13930.45    13001.88    733.77 o 
  -5  13   3    18872.42    18607.59    608.68 o 
  -4  13   3    18317.02    17544.13    600.86 o 
  -3  13   3     4412.01     3707.20    301.43 o 
  -2  13   3     9735.72     8829.26    408.47 o 
  -1  13   3     1252.56     1180.39    445.04 o 
   0  13   3     9793.08     9561.58    363.13 o 
   1  13   3     2236.39     2269.26    211.39 o 
   2  13   3     6359.41     6675.68    387.80 o 
   3  13   3     5940.24     5963.71    551.36 o 
   4  13   3     5119.70     5467.02    355.89 o 
   5  13   3     1366.22     1336.69    271.80 o 
   6  13   3     4045.83     4087.36    399.48 o 
   7  13   3     1293.08      727.49    337.50 o 
   8  13   3     3482.33     4202.36    419.47 o 
   9  13   3      491.27      659.92    293.11 o 
  10  13   3     2290.10     2838.56    422.25 o 
  11  13   3      127.96     -472.72    315.15 o 
 -11  14   3       15.46     -242.85    343.77 o 
 -10  14   3      906.11     1400.20    352.46 o 
  -9  14   3        2.35       53.72    279.19 o 
  -8  14   3     2970.44     3158.27    373.30 o 
  -7  14   3       55.06     -141.53    236.10 o 
  -6  14   3     3190.27     3587.04    366.06 o 
  -5  14   3        5.24      280.43    217.97 o 
  -4  14   3     4396.48     4778.41    326.96 o 
  -3  14   3       95.37     -207.28    403.21 o 
  -2  14   3     2742.47     2922.76    311.79 o 
  -1  14   3      625.13       57.15    246.90 o 
   0  14   3     9940.91     9580.63    350.30 o 
   1  14   3     1558.72     1784.58    320.20 o 
   2  14   3     8889.42     8354.83    395.75 o 
   3  14   3      283.22      312.22    188.41 o 
   4  14   3    22059.06    21184.26    756.12 o 
   5  14   3       10.37     -191.03    210.15 o 
   6  14   3     9124.16     9258.71    854.34 o 
   7  14   3     1278.11     1235.54    442.50 o 
   8  14   3     6745.23     8046.89    648.25 o 
   9  14   3      367.51      765.48    320.77 o 
  10  14   3     5592.77     6287.74   1230.62 o 
 -10  15   3     5321.78     5844.02    499.08 o 
  -9  15   3      579.67      760.11    334.23 o 
  -8  15   3    10867.22     9913.17    539.36 o 
  -7  15   3       84.31      152.94    259.36 o 
  -6  15   3     7784.18     7672.39    461.42 o 
  -5  15   3      744.87      648.79    257.93 o 
  -4  15   3    12449.11    11445.05    502.51 o 
  -3  15   3      177.18     -124.29    286.19 o 
  -2  15   3     7835.65     6999.95    394.85 o 
  -1  15   3       18.11      114.30    212.62 o 
   0  15   3     8948.67     8488.35    510.80 o 
   1  15   3     1701.30     1691.18    276.72 o 
   2  15   3    10304.27     9061.81    417.73 o 
   3  15   3      788.45      833.91    258.06 o 
   4  15   3     2816.31     3504.87    773.56 o 
   5  15   3      415.50      513.04    442.33 o 
   6  15   3     2827.52     3147.27    387.97 o 
   7  15   3      157.04      179.00    288.65 o 
   8  15   3     3466.61     3894.82    872.29 o 
   9  15   3      144.62     -389.07    317.71 o 
  -9  16   3       15.89     -255.99    322.98 o 
  -8  16   3      547.28      426.00    334.53 o 
  -7  16   3      445.85      298.73    295.47 o 
  -6  16   3     1684.34     1516.38    447.41 o 
  -5  16   3     1045.05      984.75    301.37 o 
  -4  16   3     1523.56     1660.81    323.45 o 
  -3  16   3      221.36      325.98    316.17 o 
  -2  16   3     2138.43     2472.88    343.00 o 
  -1  16   3      998.77      995.07    278.46 o 
   0  16   3     4567.95     4731.81    711.92 o 
   1  16   3     1786.49     1678.41    641.64 o 
   2  16   3     6445.59     6794.43    393.89 o 
   3  16   3      107.26       45.07    239.62 o 
   4  16   3     6660.94     6893.54   1176.26 o 
   5  16   3     1230.94     1783.97    402.19 o 
   6  16   3     5607.73     5930.99    482.23 o 
   7  16   3      538.66      488.88    306.70 o 
   8  16   3     5589.85     6321.01    917.51 o 
  -8  17   3     2325.71     1613.60    571.71 o 
  -7  17   3     3925.19     4259.78    474.83 o 
  -6  17   3     3856.28     4928.88   1090.24 o 
  -5  17   3     3895.52     4528.73    867.72 o 
  -4  17   3     4218.44     3896.27    745.45 o 
  -3  17   3     2075.73     2313.32    946.80 o 
  -2  17   3     2725.80     2669.55    357.05 o 
  -1  17   3     2342.23     2501.61    525.98 o 
   0  17   3     1917.68     1315.19    389.15 o 
   1  17   3     3575.67     2342.03    631.65 o 
   2  17   3     4555.76     3913.21    519.54 o 
   3  17   3     2873.50     3747.40    387.65 o 
   4  17   3     1686.54     1911.45    351.98 o 
   5  17   3     1933.88     1819.23    357.12 o 
   6  17   3     1404.89     1657.25    363.04 o 
  -6  18   3       96.44     -111.91    325.67 o 
  -5  18   3     1367.44     1418.48    420.99 o 
  -4  18   3      800.41      602.19    645.54 o 
  -3  18   3     1145.33      802.15    302.91 o 
  -2  18   3      258.76      223.50    300.08 o 
  -1  18   3     4233.44     4755.22    711.75 o 
   0  18   3      998.72     1218.93    775.76 o 
   1  18   3     2912.29     2470.31    710.57 o 
   3  18   3     3961.90     5677.09    917.84 o 
   4  18   3      682.96      711.79    308.42 o 
   5  18   3     2119.13     2609.48    409.82 o 
  -3  19   3     6442.66     5473.54    965.26 o 
  -2  19   3      189.28      626.24    372.73 o 
  -1  19   3     3595.01     3902.23    789.48 o 
   0  19   3      210.53     -340.37    540.04 o 
   1  19   3     4974.09     5323.46    641.48 o 
   2  19   3      105.74      259.77    399.31 o 
 -16   0   4     5526.17     5925.35    793.55 o 
 -14   0   4    11551.82    11073.07    782.03 o 
 -12   0   4    10720.12    10493.23    676.02 o 
 -10   0   4    28540.10    29283.64   1142.73 o 
  -8   0   4    23753.68    23807.13    628.60 o 
  -6   0   4     9628.33     9558.48    958.32 o 
  -4   0   4     3361.80     3317.76    152.10 o 
  -2   0   4   330037.03   338669.38   9347.45 o 
   0   0   4     2465.37     2119.85    162.91 o 
   2   0   4     8661.01     9835.46    213.06 o 
   4   0   4    33614.04    36856.61    858.07 o 
   6   0   4      840.76      619.33    105.25 o 
   8   0   4      287.73       25.52    123.82 o 
  10   0   4     5817.41     5578.80    299.05 o 
  12   0   4      791.66      997.77    353.59 o 
  14   0   4       13.54       -9.14    394.57 o 
 -16   1   4      782.31      580.37    360.90 o 
 -15   1   4      360.79     -368.79    300.89 o 
 -14   1   4      784.06      843.05    299.44 o 
 -13   1   4     2612.31     1873.03    314.91 o 
 -12   1   4     4294.38     4536.45    387.37 o 
 -11   1   4     1144.59     1130.59    238.02 o 
 -10   1   4     3867.94     3854.20    219.99 o 
  -9   1   4      415.43      392.36    108.25 o 
  -8   1   4    18102.67    17960.09    361.64 o 
  -7   1   4     4390.79     4546.48    156.01 o 
  -6   1   4     9011.08     8689.07    241.44 o 
  -5   1   4     4759.14     4669.16    137.02 o 
  -4   1   4     4396.23     4304.46    144.13 o 
  -3   1   4    13268.69    14137.33    251.90 o 
  -2   1   4    41690.34    43208.58    738.02 o 
  -1   1   4      448.12      386.99     74.79 o 
   0   1   4    31661.65    37020.10    842.15 o 
   1   1   4     2287.35     2120.60     84.84 o 
   2   1   4    14063.41    15118.97    226.57 o 
   3   1   4      532.77      481.78     45.49 o 
   4   1   4    10615.69    10617.72    171.09 o 
   5   1   4    12078.14    12522.28    198.47 o 
   6   1   4    15114.95    15394.56    237.57 o 
   7   1   4     5078.10     4691.97    159.96 o 
   8   1   4    19716.98    20121.72    461.88 o 
   9   1   4     1410.33      955.43    241.35 o 
  10   1   4    15111.91    15136.49    420.14 o 
  11   1   4     3173.40     3014.27    245.98 o 
  12   1   4    10229.53    10034.76    500.99 o 
  13   1   4      873.59      591.95    344.95 o 
  14   1   4     8964.24     9278.63    534.87 o 
 -16   2   4     3207.55     2926.60    546.81 o 
 -15   2   4     2030.33     1538.95    380.15 o 
 -14   2   4     3941.81     3872.31    407.07 o 
 -13   2   4     9664.83     8843.84    563.07 o 
 -12   2   4    15475.17    15110.73    586.88 o 
 -11   2   4     1535.82     1126.04    239.81 o 
 -10   2   4     7318.11     7092.69    285.11 o 
  -9   2   4     3058.38     3116.36    170.17 o 
  -8   2   4    13754.09    13490.96    300.02 o 
  -7   2   4     7926.22     7701.53    204.36 o 
  -6   2   4    17135.68    18023.83    340.75 o 
  -5   2   4    11120.23    10664.75    262.11 o 
  -4   2   4     5528.99     5571.21    183.86 o 
  -3   2   4      834.56      705.44     69.98 o 
  -2   2   4    10563.02    10638.39    227.78 o 
  -1   2   4    44349.97    45453.74    772.10 o 
   0   2   4    48814.45    51756.15    861.78 o 
   1   2   4     3100.82     3181.07    100.92 o 
   2   2   4     8808.28     9135.53    181.16 o 
   3   2   4     8030.44     8462.75    156.43 o 
   4   2   4     6753.98     7049.03    132.84 o 
   5   2   4     7481.05     7709.08    145.95 o 
   6   2   4     6252.34     6532.17    138.72 o 
   7   2   4     2089.23     1953.12    183.73 o 
   8   2   4      152.32       48.20     81.91 o 
   9   2   4     4320.94     4469.07    223.39 o 
  10   2   4       70.90      131.16    150.52 o 
  11   2   4     1020.30      593.59    182.12 o 
  12   2   4      911.19      475.96    454.37 o 
  13   2   4      175.97      187.47    274.15 o 
  14   2   4      386.51      366.11    342.20 o 
 -16   3   4      364.66      448.11    349.38 o 
 -15   3   4     1145.76     1328.38    615.73 o 
 -14   3   4      392.48      298.86    279.98 o 
 -13   3   4      710.98      426.88    249.64 o 
 -12   3   4      133.37      -39.98    217.51 o 
 -11   3   4     1711.77     1391.07    253.18 o 
 -10   3   4     1078.38      933.95    245.59 o 
  -9   3   4     7040.33     6549.10    262.56 o 
  -8   3   4     3028.55     2805.86    151.19 o 
  -7   3   4    11336.88    11262.70    258.20 o 
  -6   3   4       55.73       70.92     68.99 o 
  -5   3   4    51481.83    52707.22    815.60 o 
  -4   3   4     1040.00      988.52     86.92 o 
  -3   3   4    37511.88    41138.79    722.56 o 
  -2   3   4    29625.45    29457.08    528.45 o 
  -1   3   4      183.65      151.14     52.96 o 
   0   3   4     3784.19     3701.31    125.48 o 
   1   3   4     5388.27     5279.97    130.82 o 
   2   3   4    23797.16    23902.80    383.87 o 
   3   3   4    37872.69    38888.95    530.57 o 
   4   3   4     8849.91     9010.89    170.78 o 
   5   3   4     5059.27     4550.44    112.05 o 
   6   3   4     9004.41     9462.57    183.20 o 
   7   3   4    19872.68    20080.71    393.09 o 
   8   3   4     1120.01     1090.85    152.38 o 
   9   3   4    31802.70    31826.53    682.41 o 
  10   3   4    13290.12    13001.38    398.91 o 
  11   3   4    19148.55    18779.14    512.52 o 
  12   3   4     4101.25     4187.85    303.64 o 
  13   3   4     6630.27     6539.58    358.43 o 
  14   3   4     3791.35     3831.05    461.45 o 
 -15   4   4    10772.72    10815.95    566.31 o 
 -14   4   4      878.52      636.31    302.00 o 
 -13   4   4     5789.98     6289.84    410.84 o 
 -12   4   4      192.56      312.75    234.67 o 
 -11   4   4    11030.06    10240.06    370.99 o 
 -10   4   4     3014.22     3442.96    360.62 o 
  -9   4   4    13097.60    12280.43    385.16 o 
  -8   4   4     2066.37     1925.39    133.43 o 
  -7   4   4    20778.54    19489.41    377.57 o 
  -6   4   4      823.11      630.86     84.70 o 
  -5   4   4    16137.67    16329.11    313.45 o 
  -4   4   4     3176.52     3247.44    115.42 o 
  -3   4   4    22922.57    23335.96    447.29 o 
  -2   4   4     5834.80     5692.09    151.81 o 
  -1   4   4     1333.02     1312.22     90.06 o 
   0   4   4     1013.66      970.33    169.64 o 
   1   4   4    10517.17    11139.98    210.37 o 
   2   4   4      700.85      668.22    110.23 o 
   3   4   4    17138.53    18108.74    319.35 o 
   4   4   4      432.15      364.89     64.89 o 
   5   4   4     8601.46     8758.83    206.40 o 
   6   4   4      890.19      683.76    135.01 o 
   7   4   4     7684.72     7621.27    268.72 o 
   8   4   4      901.64      903.78    155.06 o 
   9   4   4      558.36      365.37    120.26 o 
  10   4   4       37.38      -38.23    151.06 o 
  11   4   4      537.40      458.91    179.51 o 
  12   4   4       15.02      143.03    193.32 o 
  13   4   4      171.03      222.89    218.67 o 
  14   4   4       24.23     -158.35    306.65 o 
 -15   5   4     2909.85     2052.64    381.84 o 
 -14   5   4        0.08      174.76    293.75 o 
 -13   5   4     2499.51     2411.93    364.26 o 
 -12   5   4       14.94      -47.55    210.99 o 
 -11   5   4     4696.32     4645.70    272.53 o 
 -10   5   4      124.91       22.22    146.66 o 
  -9   5   4     5724.21     5686.13    312.64 o 
  -8   5   4      519.29      375.20    101.96 o 
  -7   5   4    16316.75    16097.47    576.14 o 
  -6   5   4     2685.59     2629.16    127.28 o 
  -5   5   4    28160.93    27586.90    472.48 o 
  -4   5   4      205.47       95.51     68.52 o 
  -3   5   4    30330.85    29736.74    553.24 o 
  -2   5   4      723.54      539.87     74.22 o 
  -1   5   4    19310.54    19808.91    396.18 o 
   0   5   4     2425.98     2517.36     84.36 o 
   1   5   4    18848.38    18068.85    730.10 o 
   2   5   4      112.79       73.10     54.61 o 
   3   5   4    34868.07    36467.23    599.33 o 
   4   5   4      520.63      522.49    116.22 o 
   5   5   4    35133.70    36527.61    530.95 o 
   6   5   4      127.66      166.73     89.37 o 
   7   5   4    24939.31    25610.89    483.25 o 
   8   5   4      608.48      539.96    126.17 o 
   9   5   4    12926.13    13264.63    336.82 o 
  10   5   4     1769.82     1568.01    336.13 o 
  11   5   4    10367.08    11071.27    391.24 o 
  12   5   4      109.02       80.77    200.84 o 
  13   5   4     8803.54     8667.39    382.99 o 
  14   5   4       26.14       56.33    263.27 o 
 -15   6   4     8942.67     8828.05    542.84 o 
 -14   6   4     1401.55      966.41    313.81 o 
 -13   6   4     7456.95     6638.96    425.24 o 
 -12   6   4       23.84      -13.63    391.02 o 
 -11   6   4    11044.13    11071.17    398.31 o 
 -10   6   4     1266.47     1116.47    187.50 o 
  -9   6   4    11738.91    11610.87    369.63 o 
  -8   6   4     1195.12      679.80    327.61 o 
  -7   6   4    18955.09    18365.63    384.19 o 
  -6   6   4     1303.04     1102.76    135.26 o 
  -5   6   4    17697.85    17141.04    334.35 o 
  -4   6   4     1099.35      766.69    154.49 o 
  -3   6   4    14806.25    14453.54    424.85 o 
  -2   6   4      506.29      514.48    117.59 o 
  -1   6   4    22943.02    23829.16    471.05 o 
   0   6   4     1378.85     1417.96    106.91 o 
   1   6   4    19003.29    19205.27    376.34 o 
   2   6   4     1633.70     1396.83    158.63 o 
   3   6   4     8632.71     8918.34    209.54 o 
   4   6   4     3963.04     3989.47    141.71 o 
   5   6   4    18657.32    19780.04    369.90 o 
   6   6   4     2690.08     2873.35    156.98 o 
   7   6   4    10097.76    10350.96    276.33 o 
   8   6   4       24.45       21.70    115.36 o 
   9   6   4      675.09      581.95    135.59 o 
  10   6   4      391.40      223.09    166.09 o 
  11   6   4      710.46      562.83    190.54 o 
  12   6   4       40.17       72.74    308.96 o 
  13   6   4       11.14       89.78    224.78 o 
  14   6   4       15.32      119.85    263.71 o 
 -15   7   4      691.48      285.32    592.53 o 
 -14   7   4      434.75      206.59    313.57 o 
 -13   7   4     1704.23     1253.28    310.39 o 
 -12   7   4      364.44      278.77    215.21 o 
 -11   7   4     1228.20     1004.88    199.89 o 
 -10   7   4     4062.53     4427.25    310.20 o 
  -9   7   4     3581.21     3997.04    429.69 o 
  -8   7   4     3018.61     2801.26    275.76 o 
  -7   7   4     1770.89     1733.29    281.65 o 
  -6   7   4     5055.21     5025.52    171.28 o 
  -5   7   4    10291.29     9774.59    236.13 o 
  -4   7   4     3513.13     3490.94    271.96 o 
  -3   7   4    37517.34    37384.63    892.61 o 
  -2   7   4     6169.51     6035.69    190.55 o 
  -1   7   4     7228.16     6560.11    203.54 o 
   0   7   4    11183.39    10919.03    281.18 o 
   1   7   4    15806.16    15751.80    331.78 o 
   2   7   4     3738.74     3631.15    130.43 o 
   3   7   4    11783.90    11578.11    252.58 o 
   4   7   4     8271.93     8829.34    257.19 o 
   5   7   4    20761.39    22069.65    409.93 o 
   6   7   4     8351.48     8156.42    269.97 o 
   7   7   4    13230.20    13678.26    332.30 o 
   8   7   4     6902.30     6887.69    243.99 o 
   9   7   4     8788.39     8043.60    313.16 o 
  10   7   4     8772.37     8798.56    300.56 o 
  11   7   4     6882.70     6779.37    328.29 o 
  12   7   4     4840.66     5917.09    374.38 o 
  13   7   4     5859.65     6101.92    380.87 o 
 -14   8   4     3957.54     3489.24    432.35 o 
 -13   8   4     3279.14     3244.95   1135.96 o 
 -12   8   4     8479.27     8185.21    596.52 o 
 -11   8   4     1452.45     1495.79    258.92 o 
 -10   8   4    12248.60    12680.08    420.19 o 
  -9   8   4     1976.70     1883.78    315.32 o 
  -8   8   4    15431.77    15002.96    425.59 o 
  -7   8   4     3100.35     2807.66    242.76 o 
  -6   8   4    10655.00    10512.19    261.93 o 
  -5   8   4     3939.39     3977.57    155.29 o 
  -4   8   4     2082.74     2125.11    200.84 o 
  -3   8   4     1172.26      908.03    239.96 o 
  -2   8   4     2432.98     2241.67    168.73 o 
  -1   8   4     5542.89     5256.73    198.15 o 
   0   8   4    14748.39    15583.97    366.99 o 
   1   8   4     8118.26     8172.90    219.33 o 
   2   8   4    12827.50    13456.53    280.50 o 
   3   8   4     5714.22     5742.10    177.58 o 
   4   8   4     6149.29     6163.77    213.53 o 
   5   8   4       42.34       33.67    130.56 o 
   6   8   4     3569.97     3514.07    221.89 o 
   7   8   4     2442.81     2654.05    209.20 o 
   8   8   4     3589.90     3642.85    262.27 o 
   9   8   4      936.62      658.42    173.98 o 
  10   8   4       10.49      115.85    154.72 o 
  11   8   4       39.05      -10.39    185.65 o 
  12   8   4      192.05       43.89    221.71 o 
  13   8   4       22.19      -12.29    246.80 o 
 -14   9   4      612.83      -21.59    314.00 o 
 -13   9   4      116.50     -195.23    287.57 o 
 -12   9   4      863.82      926.14    247.97 o 
 -11   9   4      412.86       63.09    207.27 o 
 -10   9   4     5646.12     5607.95    358.74 o 
  -9   9   4      536.13      339.50    175.29 o 
  -8   9   4     3918.12     4182.01    248.21 o 
  -7   9   4     1733.14     1596.70    266.66 o 
  -6   9   4     6740.53     6500.81    243.53 o 
  -5   9   4      299.50      264.07    140.02 o 
  -4   9   4    13332.25    13012.63    438.25 o 
  -3   9   4     2716.98     2605.43    162.16 o 
  -2   9   4    20520.06    19571.26    431.96 o 
  -1   9   4     1331.75     1401.96    131.69 o 
   0   9   4    20876.49    20177.54    451.07 o 
   1   9   4     1704.79     1582.17    230.74 o 
   2   9   4    14316.54    14501.95    305.06 o 
   3   9   4       10.48       34.57     88.15 o 
   4   9   4    20004.68    21264.57    511.24 o 
   5   9   4     1305.49     1369.08    228.10 o 
   6   9   4     5543.62     5808.83    255.30 o 
   7   9   4     2895.41     3302.91    319.63 o 
   8   9   4    18152.12    18927.46    613.30 o 
   9   9   4      662.13      412.92    182.76 o 
  10   9   4    10181.15    11216.93    403.80 o 
  11   9   4      803.25      891.85    222.43 o 
  12   9   4     7972.90     8655.00    401.04 o 
 -14  10   4     5105.16     5611.42   1305.47 o 
 -13  10   4      497.51      394.61    333.12 o 
 -12  10   4    10021.34     9723.16    419.79 o 
 -11  10   4       14.08      -93.82    214.98 o 
 -10  10   4    11964.04    11362.13    530.59 o 
  -9  10   4      627.10      340.89    179.86 o 
  -8  10   4    10581.49    10118.82    357.58 o 
  -7  10   4      211.65       16.21    181.06 o 
  -6  10   4     7354.75     7419.09    275.86 o 
  -5  10   4      290.29       58.78    231.15 o 
  -4  10   4     8138.30     7748.85    342.49 o 
  -3  10   4      120.09       61.50     98.12 o 
  -2  10   4    17132.83    17523.59    409.67 o 
  -1  10   4        7.78      -36.37     89.12 o 
   0  10   4    13332.18    12905.69    343.33 o 
   1  10   4       34.56      -17.02     84.07 o 
   2  10   4     4552.88     4701.80    189.64 o 
   3  10   4      117.43      200.57    104.74 o 
   4  10   4     4305.44     4694.24    200.23 o 
   5  10   4      420.74      295.73    128.20 o 
   6  10   4      725.99      528.60    159.49 o 
   7  10   4       41.82      -60.55    161.83 o 
   8  10   4      120.65      126.45    158.96 o 
   9  10   4       12.74     -112.48    166.21 o 
  10  10   4      425.59      429.28    203.69 o 
  11  10   4      133.95       38.87    217.05 o 
  12  10   4        6.08      199.83    354.61 o 
 -13  11   4       61.90     -193.18    323.70 o 
 -12  11   4     2212.59     2825.76    456.09 o 
 -11  11   4       18.79     -195.53    218.88 o 
 -10  11   4     1452.43     1300.52    230.54 o 
  -9  11   4      113.24       90.25    357.99 o 
  -8  11   4     4077.61     4101.50    341.06 o 
  -7  11   4     1316.30     1111.26    248.04 o 
  -6  11   4     3396.00     3251.48    209.74 o 
  -5  11   4      609.24      540.28    178.90 o 
  -4  11   4     2750.00     3038.04    276.56 o 
  -3  11   4     5757.38     5318.50    222.94 o 
  -2  11   4    16747.75    15960.99    397.76 o 
  -1  11   4     4130.63     3813.96    193.91 o 
   0  11   4    18875.86    18895.23    455.34 o 
   1  11   4     2952.46     2603.04    317.67 o 
   2  11   4     9682.14     9797.85    334.43 o 
   3  11   4     2784.54     3032.32    376.23 o 
   4  11   4    12253.44    12162.28    619.79 o 
   5  11   4    13397.30    13785.09    584.91 o 
   6  11   4    17909.30    18539.06    638.06 o 
   7  11   4     4992.29     6269.35    394.03 o 
   8  11   4     5437.02     6144.03    373.56 o 
   9  11   4     1499.83     1534.82    282.55 o 
  10  11   4     8055.82     8620.94    461.06 o 
  11  11   4      376.38      190.37    320.35 o 
 -12  12   4     4642.52     5863.96    531.98 o 
 -11  12   4     4504.02     5719.16    493.65 o 
 -10  12   4     4246.98     4409.54    331.72 o 
  -9  12   4     4605.57     4941.85    464.34 o 
  -8  12   4     4278.45     4473.77    394.41 o 
  -7  12   4     4478.06     4420.57    348.92 o 
  -6  12   4     5550.97     5249.59    367.40 o 
  -5  12   4     1549.46     1343.34    229.92 o 
  -4  12   4     5554.76     5199.32    318.83 o 
  -3  12   4     4874.87     4194.18    328.02 o 
  -2  12   4     8072.40     7755.41    271.14 o 
  -1  12   4     5075.73     5185.19    223.80 o 
   0  12   4     6689.47     6751.90    261.98 o 
   1  12   4     1350.80     1333.16    184.19 o 
   2  12   4     3718.89     3867.54    246.11 o 
   3  12   4      303.03       52.23    159.56 o 
   4  12   4     6661.46     6745.65    418.28 o 
   5  12   4     1981.43     1681.33    360.70 o 
   6  12   4      848.67      781.19    227.49 o 
   7  12   4      860.17      958.88    247.12 o 
   8  12   4       77.71       -3.01    254.86 o 
   9  12   4      384.81      136.30    252.09 o 
  10  12   4       47.08      -21.76    271.89 o 
  11  12   4       36.99      515.31    363.24 o 
 -12  13   4      194.05     -323.12    371.03 o 
 -11  13   4     1625.93     1487.15    400.50 o 
 -10  13   4      232.19      572.35    293.70 o 
  -9  13   4     2425.82     2260.66    349.38 o 
  -8  13   4     1749.55     1521.86    307.14 o 
  -7  13   4     7930.17     8041.19    439.12 o 
  -6  13   4      766.76      822.70    236.06 o 
  -5  13   4    19596.54    18901.02    639.17 o 
  -4  13   4      165.13      292.43    205.43 o 
  -3  13   4     9394.33     9155.80    426.49 o 
  -2  13   4     1654.55     1591.48    206.04 o 
  -1  13   4    16189.19    15672.21    425.15 o 
   0  13   4     8733.06     8171.96    296.28 o 
   1  13   4     7717.60     7334.43    286.09 o 
   2  13   4     3642.76     3239.20    357.82 o 
   3  13   4    10205.05    10926.74    383.05 o 
   4  13   4     4537.41     4849.46    333.21 o 
   5  13   4     7980.89     7985.64    424.67 o 
   6  13   4     2145.36     1916.22    318.54 o 
   7  13   4     9394.42    10097.64    612.35 o 
   8  13   4     1758.80     1475.57    293.29 o 
   9  13   4     8318.43     8560.54    473.10 o 
  10  13   4     1763.94     1420.45    343.89 o 
 -11  14   4     5916.37     6699.01    585.08 o 
 -10  14   4      185.11       77.38    305.69 o 
  -9  14   4     6733.30     6081.37   1310.89 o 
  -8  14   4      624.91      727.79    287.69 o 
  -7  14   4    12959.33    12097.07    560.23 o 
  -6  14   4      594.05      645.17    264.52 o 
  -5  14   4    14872.46    13990.17    553.95 o 
  -4  14   4      922.37      843.27    247.48 o 
  -3  14   4     8144.45     7302.98    400.35 o 
  -2  14   4     1941.04     2024.59    365.61 o 
  -1  14   4     4796.87     4169.62    352.30 o 
   0  14   4       18.58     -195.00    231.88 o 
   1  14   4     6748.86     6316.41    277.50 o 
   2  14   4       72.46      188.06    155.87 o 
   3  14   4     2874.07     4401.59    433.86 o 
   4  14   4      154.02       71.58    219.87 o 
   5  14   4      837.30      974.23    269.40 o 
   6  14   4       71.03      337.33    310.58 o 
   7  14   4      460.13      533.19    343.43 o 
   8  14   4       11.64       14.40    264.53 o 
   9  14   4      731.50      803.28    442.16 o 
 -10  15   4       59.51     -453.66    819.96 o 
  -9  15   4     3491.96     4443.14    478.14 o 
  -8  15   4       34.82      177.47    262.03 o 
  -7  15   4     6307.28     6507.33    464.09 o 
  -6  15   4       66.87      418.61    404.73 o 
  -5  15   4     8946.40     7715.65    755.61 o 
  -4  15   4        3.94      216.98    306.00 o 
  -3  15   4    14164.58    12663.29    457.85 o 
  -2  15   4      403.04      316.69    277.55 o 
  -1  15   4     6168.26     6125.98    385.19 o 
   0  15   4     1197.07     1352.50    317.27 o 
   1  15   4     9392.29     9022.09    355.29 o 
   2  15   4      253.60      276.00    194.14 o 
   3  15   4    13128.39    14363.45    527.04 o 
   4  15   4      278.70      211.12    216.70 o 
   5  15   4    10256.60    10546.09    481.34 o 
   6  15   4      296.25      205.23    252.50 o 
   7  15   4     7629.22     7621.20    454.87 o 
   8  15   4       56.26      -94.10    278.10 o 
  -9  16   4     3858.96     3812.02    493.56 o 
  -8  16   4      998.63     1470.60    366.74 o 
  -7  16   4     4538.31     4909.39   1023.68 o 
  -6  16   4     1590.17     1697.30    423.87 o 
  -5  16   4     7851.63     8133.59    490.48 o 
  -4  16   4     1445.89     1465.15    305.25 o 
  -3  16   4     3464.49     3499.53    705.15 o 
  -2  16   4      138.87      182.52    250.19 o 
  -1  16   4     2903.45     2445.07    347.61 o 
   0  16   4      578.10       95.33    293.81 o 
   1  16   4     3993.20     4294.00    298.96 o 
   2  16   4      524.98      358.23    314.74 o 
   3  16   4      834.74      909.92    246.97 o 
   4  16   4      605.92      521.84    246.34 o 
   5  16   4      996.93      742.73    260.55 o 
   6  16   4      371.46      638.12    279.74 o 
   7  16   4      817.56      504.86    451.64 o 
  -7  17   4      676.00      658.51    337.89 o 
  -6  17   4     2293.50     2294.10    389.70 o 
  -5  17   4     3737.00     4237.12    443.25 o 
  -4  17   4     2187.80     1642.30    632.67 o 
  -3  17   4     2044.51     2577.87    355.92 o 
  -2  17   4     3073.04     3664.45    784.91 o 
  -1  17   4     4925.20     5324.29    463.13 o 
   0  17   4     3722.50     3646.39    416.84 o 
   1  17   4     4159.25     3707.01    417.64 o 
   2  17   4     4788.46     4758.22    510.40 o 
   3  17   4     5857.97     5688.09    361.48 o 
   4  17   4     2919.58     3212.88    976.61 o 
   5  17   4     3216.20     4060.96    864.33 o 
   6  17   4     3876.66     4745.83    726.49 o 
  -6  18   4     3615.80     5055.98   1659.40 o 
  -5  18   4     1022.27     1209.62    383.06 o 
  -4  18   4     3230.82     3067.84    769.84 o 
  -3  18   4      528.57      697.20    366.63 o 
  -2  18   4     1787.88     2020.10    390.51 o 
  -1  18   4      930.55      540.41    462.48 o 
   0  18   4     1086.31      790.96    336.68 o 
   1  18   4      810.54      162.28    689.91 o 
   2  18   4     1315.65      828.77    429.12 o 
   3  18   4      699.40      582.54    426.41 o 
   4  18   4      430.19      651.04    294.70 o 
  -2  19   4     4159.03     4743.96    606.42 o 
  -1  19   4      459.86      354.84    329.80 o 
   0  19   4     5546.80     5589.47    904.13 o 
   1  19   4      303.96       64.01    391.52 o 
 -15   0   5     1998.21     1116.99    427.76 o 
 -13   0   5     3956.89     2907.98    462.99 o 
 -11   0   5    13035.59    13013.41    720.05 o 
  -9   0   5    11222.88    11229.71    814.04 o 
  -7   0   5    11267.60    10976.16    566.79 o 
  -5   0   5    37471.04    37941.43    851.23 o 
  -3   0   5    29933.15    31359.09    694.23 o 
  -1   0   5    66733.44    71684.34   2106.98 o 
   1   0   5    39311.43    46618.37   1420.12 o 
   3   0   5    58532.64    63367.46   1045.50 o 
   5   0   5    22749.26    22925.69   1211.66 o 
   7   0   5    30517.32    31586.81    648.88 o 
   9   0   5     5054.73     5499.36    292.46 o 
  11   0   5    23511.27    23710.87   1087.19 o 
  13   0   5    10526.38    10544.04    772.55 o 
 -16   1   5      131.31     -169.24    338.93 o 
 -15   1   5     4272.66     4261.13    446.46 o 
 -14   1   5      698.56      304.53    278.45 o 
 -13   1   5     5061.66     5243.91    370.92 o 
 -12   1   5      152.31      278.35    222.71 o 
 -11   1   5     9075.68     9202.44    451.13 o 
 -10   1   5      444.53      356.91    144.52 o 
  -9   1   5    13679.38    13305.08    319.42 o 
  -8   1   5     3207.46     3150.23    148.46 o 
  -7   1   5    19516.59    19843.00    380.73 o 
  -6   1   5     3691.62     3652.11    133.61 o 
  -5   1   5    17491.55    17110.34    373.27 o 
  -4   1   5     1875.80     1828.84     90.62 o 
  -3   1   5    41840.52    45123.88    788.41 o 
  -2   1   5    48440.37    51438.04   1120.54 o 
  -1   1   5    27548.16    28971.69    669.30 o 
   0   1   5     4873.82     4798.65    185.64 o 
   1   1   5      256.01       98.68     44.31 o 
   2   1   5      306.52      164.68     43.66 o 
   3   1   5    21270.04    23312.41    334.54 o 
   4   1   5     2051.20     2055.89     79.85 o 
   5   1   5     5083.82     5134.36    121.67 o 
   6   1   5      225.72       -6.19     58.62 o 
   7   1   5      156.19       58.95     73.31 o 
   8   1   5       49.62       31.90     92.16 o 
   9   1   5      565.16      245.33    105.74 o 
  10   1   5      438.64      321.94    152.49 o 
  11   1   5      304.74      435.75    171.79 o 
  12   1   5       40.77       65.77    245.42 o 
  13   1   5      148.54      -84.30    273.82 o 
  14   1   5       12.92      -68.71    304.44 o 
 -16   2   5     1338.14      698.37    534.45 o 
 -15   2   5     1161.70      742.91    323.38 o 
 -14   2   5     3259.76     2747.69    382.52 o 
 -13   2   5     1872.66     1973.50    302.61 o 
 -12   2   5     1311.46      883.33    254.00 o 
 -11   2   5     2443.95     2239.64    269.96 o 
 -10   2   5     2745.87     2798.41    298.04 o 
  -9   2   5    11255.36    10583.55    274.43 o 
  -8   2   5     6696.77     6247.28    292.48 o 
  -7   2   5     8432.71     8465.50    219.98 o 
  -6   2   5    17102.85    17067.35    385.71 o 
  -5   2   5    10295.37     9382.34    215.63 o 
  -4   2   5    21808.26    21707.54    526.20 o 
  -3   2   5    33959.02    35140.28    633.56 o 
  -2   2   5     3092.65     3173.23    158.80 o 
  -1   2   5    21734.95    22944.39    556.47 o 
   0   2   5     6371.15     6728.41    181.50 o 
   1   2   5    33004.46    33926.68    584.37 o 
   2   2   5    26084.11    27429.32    434.91 o 
   3   2   5    12706.06    12832.02    221.32 o 
   4   2   5     8855.10     9068.04    161.87 o 
   5   2   5    25451.73    26880.17    511.53 o 
   6   2   5     9959.11     9823.72    183.58 o 
   7   2   5    17192.66    17132.22    362.70 o 
   8   2   5     7484.15     7404.43    192.61 o 
   9   2   5    30956.46    31415.23    758.75 o 
  10   2   5    12902.09    12732.35    395.72 o 
  11   2   5     6022.53     6460.64    394.57 o 
  12   2   5     5276.81     5979.85    626.57 o 
  13   2   5     6353.54     6366.08    447.50 o 
  14   2   5     3727.76     3843.93    457.06 o 
 -16   3   5     4437.16     5315.05    552.06 o 
 -15   3   5     2527.76     3247.03    724.62 o 
 -14   3   5     7032.11     6253.55    461.46 o 
 -13   3   5      400.14     -118.05    232.29 o 
 -12   3   5     4050.12     4913.87    395.97 o 
 -11   3   5     3878.86     4266.04    325.61 o 
 -10   3   5     7177.96     6705.48    330.69 o 
  -9   3   5     3807.93     4054.04    178.02 o 
  -8   3   5    10413.73    10382.51    263.75 o 
  -7   3   5     4624.47     4298.70    184.84 o 
  -6   3   5     2501.58     2519.27    122.42 o 
  -5   3   5    13016.93    13100.16    269.31 o 
  -4   3   5     4004.99     3738.30    124.73 o 
  -3   3   5      608.00      451.33     67.94 o 
  -2   3   5    36882.42    36708.82   1089.57 o 
  -1   3   5    12573.42    13829.83    387.80 o 
   0   3   5     8741.87     8849.30    221.51 o 
   1   3   5       75.95       77.04     61.79 o 
   2   3   5     5007.67     5181.70    138.05 o 
   3   3   5       36.64       51.49     54.72 o 
   4   3   5      730.74      627.48     70.99 o 
   5   3   5      433.91      314.56     58.13 o 
   6   3   5      119.84       16.32     60.02 o 
   7   3   5      387.43      279.70     84.92 o 
   8   3   5      381.01      201.35    104.32 o 
   9   3   5     3511.96     3711.86    238.95 o 
  10   3   5      128.16      206.91    161.64 o 
  11   3   5        6.61     -186.71    166.56 o 
  12   3   5       67.05      266.87    211.87 o 
  13   3   5       17.91       24.17    288.67 o 
  14   3   5      176.43     -217.52    331.68 o 
 -15   4   5       63.79      299.33    321.29 o 
 -14   4   5     1651.59     1375.05    322.47 o 
 -13   4   5      832.82      529.07    248.15 o 
 -12   4   5     8873.12     8987.18    445.05 o 
 -11   4   5     1264.87     1232.03    400.24 o 
 -10   4   5     5958.21     5987.61    523.06 o 
  -9   4   5      396.93      321.68    144.73 o 
  -8   4   5     9820.03     9702.42    257.09 o 
  -7   4   5      776.66      653.24    124.15 o 
  -6   4   5    35804.97    34995.08    626.71 o 
  -5   4   5     2944.47     3121.02    126.32 o 
  -4   4   5    49755.04    49806.90   1110.69 o 
  -3   4   5     1078.85      800.83    111.24 o 
  -2   4   5    20638.45    21459.20    547.32 o 
  -1   4   5    11106.17    10882.55    259.79 o 
   0   4   5    31451.65    32446.44    597.62 o 
   1   4   5     2412.15     2301.85     97.55 o 
   2   4   5    43433.43    43554.98   2030.30 o 
   3   4   5     4620.35     4821.58    143.31 o 
   4   4   5    27118.09    27764.12    419.53 o 
   5   4   5     6032.55     5877.66    157.67 o 
   6   4   5    33132.63    34738.52    508.37 o 
   7   4   5     3529.60     3481.53    186.16 o 
   8   4   5    23125.64    23155.86    462.23 o 
   9   4   5      109.65      188.71    150.11 o 
  10   4   5    18531.68    18649.15    504.93 o 
  11   4   5       79.32       83.53    177.54 o 
  12   4   5    11435.80    10993.39    412.78 o 
  13   4   5      262.31      688.74    233.09 o 
  14   4   5     5772.57     6649.85    714.29 o 
 -15   5   5       74.51     -388.74    304.05 o 
 -14   5   5     4752.63     5049.53    470.79 o 
 -13   5   5      104.58      218.50    270.00 o 
 -12   5   5    11942.37    12947.98    539.41 o 
 -11   5   5      185.34      273.99    199.25 o 
 -10   5   5    12756.38    12332.97    396.40 o 
  -9   5   5        2.69      -20.30    133.94 o 
  -8   5   5     9389.94     9039.94    281.81 o 
  -7   5   5      340.68      316.43     91.95 o 
  -6   5   5    17587.81    18467.99    363.41 o 
  -5   5   5      286.12      168.39     71.21 o 
  -4   5   5     8871.36     8812.39    231.98 o 
  -3   5   5      502.19      308.49     87.27 o 
  -2   5   5     6975.43     6724.94    259.17 o 
  -1   5   5      400.55      226.28     71.29 o 
   0   5   5     5973.33     6016.15    189.04 o 
   1   5   5     1229.30     1244.10     87.79 o 
   2   5   5      736.35      551.80     92.05 o 
   3   5   5     1416.48     1334.51    100.61 o 
   4   5   5       66.15      -16.26     73.49 o 
   5   5   5     1885.67     1793.51    176.68 o 
   6   5   5     1314.66     1405.45    127.64 o 
   7   5   5      435.53      200.87    102.58 o 
   8   5   5     3040.32     3221.14    209.68 o 
   9   5   5       55.74        6.17    124.24 o 
  10   5   5     3851.84     3663.88    275.06 o 
  11   5   5       51.17      110.67    180.82 o 
  12   5   5      352.72       39.33    207.51 o 
  13   5   5      146.86      171.53    246.43 o 
 -15   6   5      106.74        6.73    323.94 o 
 -14   6   5     3378.42     3537.02    425.39 o 
 -13   6   5      971.88      433.62    321.75 o 
 -12   6   5     5885.30     5867.13    318.77 o 
 -11   6   5       81.29      180.03    179.65 o 
 -10   6   5    10028.85     9713.51    356.33 o 
  -9   6   5     1502.47     1730.62    248.58 o 
  -8   6   5    19284.61    19000.01    394.14 o 
  -7   6   5       44.47       26.89     91.10 o 
  -6   6   5    20725.86    20005.13    389.60 o 
  -5   6   5     4126.45     3924.21    145.19 o 
  -4   6   5    36474.54    35834.01    672.79 o 
  -3   6   5      110.87       43.54     94.98 o 
  -2   6   5    34640.94    36089.12    669.41 o 
  -1   6   5     3735.89     3998.55    157.75 o 
   0   6   5    20703.87    20475.31    349.22 o 
   1   6   5      549.50      363.15     85.62 o 
   2   6   5    27331.99    28589.58    474.07 o 
   3   6   5     4366.62     4202.73    145.79 o 
   4   6   5    35943.50    38113.60    925.55 o 
   5   6   5     3229.61     3166.23    170.08 o 
   6   6   5    22918.53    23411.35    454.30 o 
   7   6   5     2299.24     2311.01    220.37 o 
   8   6   5    19016.85    17968.70    577.84 o 
   9   6   5     4060.76     4585.98    229.15 o 
  10   6   5     8026.04     8586.87    345.03 o 
  11   6   5     4041.71     4730.48    312.53 o 
  12   6   5     5927.55     6434.22    390.09 o 
  13   6   5     1599.60     1543.47    444.83 o 
 -15   7   5     1523.47     1098.00    390.67 o 
 -14   7   5     2788.97     2288.15    379.89 o 
 -13   7   5     1274.81      985.48    297.23 o 
 -12   7   5     8428.31     7952.14    363.87 o 
 -11   7   5     1551.87     1133.02    210.60 o 
 -10   7   5     7253.60     7066.14    314.06 o 
  -9   7   5     5661.03     5359.15    263.33 o 
  -8   7   5     9175.01     8567.64    308.77 o 
  -7   7   5     2485.95     2376.67    242.62 o 
  -6   7   5    11807.29    11652.34    386.24 o 
  -5   7   5     7868.61     7686.94    243.34 o 
  -4   7   5     2160.03     1982.12    186.15 o 
  -3   7   5     4039.88     3723.52    349.02 o 
  -2   7   5     4211.81     4634.63    202.61 o 
  -1   7   5     4411.33     4505.33    174.27 o 
   0   7   5     5459.31     5764.38    151.28 o 
   1   7   5     2833.38     2771.92    124.56 o 
   2   7   5      968.46      928.33    184.15 o 
   3   7   5     2204.82     2448.73    144.39 o 
   4   7   5       76.89      -36.25     84.95 o 
   5   7   5     3293.25     3561.36    189.91 o 
   6   7   5      520.03      272.34    126.96 o 
   7   7   5      306.13      128.78    277.31 o 
   8   7   5     2965.15     3078.12    302.89 o 
   9   7   5       18.76      -96.90    133.97 o 
  10   7   5       59.41     -155.31    175.13 o 
  11   7   5       35.21        5.23    206.31 o 
  12   7   5       23.37       39.63    229.54 o 
  13   7   5      249.26      336.96    261.79 o 
 -14   8   5      880.49      658.48    336.37 o 
 -13   8   5     1324.50     1168.85    317.01 o 
 -12   8   5     1657.62     1778.64    414.44 o 
 -11   8   5     8011.39     7692.83    350.28 o 
 -10   8   5     3101.47     3185.92    336.48 o 
  -9   8   5     4380.87     4134.27    301.65 o 
  -8   8   5     5782.24     5821.73    260.86 o 
  -7   8   5    10768.98    10658.50    277.25 o 
  -6   8   5     6052.55     5756.01    193.68 o 
  -5   8   5    10581.32     9679.73    275.87 o 
  -4   8   5     4055.99     4001.59    264.68 o 
  -3   8   5    18610.80    19573.99    618.61 o 
  -2   8   5     3226.98     2884.42    156.51 o 
  -1   8   5     5442.39     4897.09    191.83 o 
   0   8   5    18674.92    19677.03    357.50 o 
   1   8   5    20832.97    21262.43    429.48 o 
   2   8   5    10363.06    10679.38    248.50 o 
   3   8   5    14193.17    14334.27    305.70 o 
   4   8   5     5237.79     5234.46    180.72 o 
   5   8   5     7408.71     7787.36    266.11 o 
   6   8   5     7180.19     7275.00    272.18 o 
   7   8   5    18224.52    18965.03    478.80 o 
   8   8   5     1903.08     1908.72    285.28 o 
   9   8   5    16202.40    16944.75    480.17 o 
  10   8   5     3987.63     4167.27    350.22 o 
  11   8   5     5547.95     5834.26    335.68 o 
  12   8   5     3163.55     3294.56    393.99 o 
 -14   9   5      729.85      171.67    309.32 o 
 -13   9   5     3626.02     3276.97    408.97 o 
 -12   9   5      180.35      118.58    229.10 o 
 -11   9   5     4098.92     3926.62    750.87 o 
 -10   9   5       18.42       20.75    180.47 o 
  -9   9   5     6241.95     6286.60    291.14 o 
  -8   9   5     1589.43     1451.26    181.93 o 
  -7   9   5    11205.78    11542.63    296.11 o 
  -6   9   5       15.74        4.98    111.47 o 
  -5   9   5     5891.33     5860.22    286.81 o 
  -4   9   5      119.25      -26.56    161.89 o 
  -3   9   5     1476.59     1380.96    191.62 o 
  -2   9   5      545.51      592.45    110.26 o 
  -1   9   5       99.15       37.13     95.69 o 
   0   9   5        4.14       -4.36     71.20 o 
   1   9   5     1917.41     1684.74    228.00 o 
   2   9   5       17.23        2.58     83.77 o 
   3   9   5     1806.30     1770.00    135.00 o 
   4   9   5       16.70       -8.42     96.89 o 
   5   9   5     2265.76     2415.94    192.27 o 
   6   9   5     2970.58     3305.51    226.57 o 
   7   9   5      263.49       27.34    149.87 o 
   8   9   5       68.93       41.97    165.35 o 
   9   9   5       28.68      126.99    170.92 o 
  10   9   5       54.90       28.62    200.63 o 
  11   9   5       44.02      132.77    350.88 o 
  12   9   5       74.37     -154.78    386.78 o 
 -14  10   5        2.95       68.08    437.92 o 
 -13  10   5     3803.34     3457.37    452.32 o 
 -12  10   5      466.47      221.03    296.78 o 
 -11  10   5     3772.35     3378.89    449.55 o 
 -10  10   5      161.54      -35.42    185.62 o 
  -9  10   5     6229.88     5766.53    295.37 o 
  -8  10   5       60.08      162.60    155.66 o 
  -7  10   5     9005.46     9596.44    444.13 o 
  -6  10   5      260.64      309.25    127.34 o 
  -5  10   5     4616.95     4262.86    278.11 o 
  -4  10   5       55.10      -43.68    150.93 o 
  -3  10   5    13100.29    12981.01    341.90 o 
  -2  10   5      844.52      860.89    129.62 o 
  -1  10   5    30247.59    30643.51    635.56 o 
   0  10   5       44.97      117.98    104.46 o 
   1  10   5    24752.83    24103.34    538.79 o 
   2  10   5       37.06       69.53    119.15 o 
   3  10   5    13314.17    13870.26    384.59 o 
   4  10   5      556.52      424.36    141.19 o 
   5  10   5    24747.09    25403.64    738.17 o 
   6  10   5      821.37      456.31    199.78 o 
   7  10   5    16760.20    18084.28    603.17 o 
   8  10   5     1328.72     1113.30    258.11 o 
   9  10   5     8199.67     8145.73    438.63 o 
  10  10   5       31.11      143.27    242.30 o 
  11  10   5     8338.87     7377.98    606.93 o 
  12  10   5       40.26     -136.49    426.07 o 
 -13  11   5     2657.21     2630.88    405.21 o 
 -12  11   5      256.77       42.85    310.93 o 
 -11  11   5     5686.15     6313.67   1112.08 o 
 -10  11   5      748.02      429.12    475.18 o 
  -9  11   5     9590.65     9341.97    551.05 o 
  -8  11   5     3985.21     4492.36    501.77 o 
  -7  11   5     3022.73     2485.23    294.05 o 
  -6  11   5      690.80      413.50    149.36 o 
  -5  11   5     7196.50     6954.61    344.39 o 
  -4  11   5     3458.48     2633.52    235.68 o 
  -3  11   5     2171.46     2590.92    333.76 o 
  -2  11   5      605.34      600.42    124.18 o 
  -1  11   5       41.01       77.03    110.41 o 
   0  11   5      704.17      706.65    168.31 o 
   1  11   5      353.59      212.78    121.59 o 
   2  11   5       37.87      -98.71    126.17 o 
   3  11   5     3371.10     3331.76    327.24 o 
   4  11   5     3384.91     3925.83    304.85 o 
   5  11   5      850.26      906.38    220.11 o 
   6  11   5      418.73      374.88    201.53 o 
   7  11   5     1716.46     1489.10    300.42 o 
   8  11   5      371.28      209.42    238.65 o 
   9  11   5        2.71      -21.26    236.64 o 
  10  11   5        1.37       -6.01    333.78 o 
  11  11   5      434.49      465.70    413.54 o 
 -12  12   5     2063.64     2315.37    393.70 o 
 -11  12   5     2744.75     3680.69    813.02 o 
 -10  12   5     2199.47     2015.39    349.05 o 
  -9  12   5     4522.00     4565.64    426.60 o 
  -8  12   5     2027.68     1906.32    308.69 o 
  -7  12   5     3387.10     3502.96    668.57 o 
  -6  12   5     3921.36     3887.48    238.41 o 
  -5  12   5     5853.87     6205.78    715.31 o 
  -4  12   5     8940.87     8849.27    406.75 o 
  -3  12   5     6443.86     5813.48    236.46 o 
  -2  12   5     9710.03     9601.91    382.84 o 
  -1  12   5     9597.93     9657.42    321.38 o 
   0  12   5     4309.66     4342.80    226.80 o 
   1  12   5     5268.94     4924.34    236.34 o 
   2  12   5     4978.11     4920.93    243.92 o 
   3  12   5     2524.45     2320.04    327.31 o 
   4  12   5     9784.28     9736.98    513.62 o 
   5  12   5    10387.03    11491.31    633.85 o 
   6  12   5     6843.34     7396.83    386.45 o 
   7  12   5     7593.31     7594.08    415.43 o 
   8  12   5     6009.03     7037.36    423.03 o 
   9  12   5     5764.92     5733.35    412.83 o 
  10  12   5     4737.30     5709.26    446.60 o 
 -12  13   5     4771.76     5860.38    553.97 o 
 -11  13   5      749.08      969.63    339.03 o 
 -10  13   5     5004.08     5726.30    496.81 o 
  -9  13   5      693.02      378.20    283.31 o 
  -8  13   5     4010.35     3718.36    400.02 o 
  -7  13   5      802.02      569.89    252.97 o 
  -6  13   5     2613.70     2457.98    430.64 o 
  -5  13   5     4780.13     4512.24    547.83 o 
  -4  13   5     3342.90     3330.91    319.63 o 
  -3  13   5     3203.79     3314.23    603.20 o 
  -2  13   5     4283.47     3965.98    224.31 o 
  -1  13   5       39.68     -137.08    133.03 o 
   0  13   5     5434.75     5357.23    268.42 o 
   1  13   5     1252.94     1296.45    262.87 o 
   2  13   5     3215.74     3419.64    239.23 o 
   3  13   5      571.56      397.82    173.33 o 
   4  13   5       20.07      147.25    171.46 o 
   5  13   5      308.13      293.43    202.82 o 
   6  13   5      603.21      416.41    238.70 o 
   7  13   5        6.46      299.87    256.22 o 
   8  13   5      140.65       99.15    404.56 o 
   9  13   5      244.04       87.17    322.26 o 
  10  13   5      420.14      444.17    684.83 o 
 -11  14   5      226.79      439.50    361.18 o 
 -10  14   5     3152.68     2732.21    404.50 o 
  -9  14   5      303.39      -74.86    278.56 o 
  -8  14   5     5666.65     5434.72    425.63 o 
  -7  14   5        4.54     -357.63    238.42 o 
  -6  14   5    15642.54    14794.16    613.76 o 
  -5  14   5      154.02      169.61    229.63 o 
  -4  14   5     7828.69     7643.54    416.30 o 
  -3  14   5      484.11      261.51    428.44 o 
  -2  14   5     9684.41     9461.80    463.48 o 
  -1  14   5       86.26      108.03    149.30 o 
   0  14   5    18677.79    18719.32    635.29 o 
   1  14   5        4.75     -128.19    148.39 o 
   2  14   5    13907.06    13769.88    428.32 o 
   3  14   5     1034.74      902.90    221.25 o 
   4  14   5     9186.73     9412.72    429.73 o 
   5  14   5      273.43      210.95    362.06 o 
   6  14   5     9635.66     9888.38    476.86 o 
   7  14   5      472.04      461.54    275.79 o 
   8  14   5    10657.12    11814.08    549.51 o 
   9  14   5       67.38       -0.33    305.85 o 
 -10  15   5     2779.55     2714.87    463.08 o 
  -9  15   5      670.29      835.61    339.44 o 
  -8  15   5     2853.59     3529.95    418.48 o 
  -7  15   5     1340.12     1722.39    344.75 o 
  -6  15   5     3972.25     4034.92    373.60 o 
  -5  15   5      320.76      269.60    497.53 o 
  -4  15   5     4449.09     4104.12    348.83 o 
  -3  15   5       37.00     -246.55    223.08 o 
  -2  15   5     3975.53     3726.69    345.26 o 
  -1  15   5      122.28     -170.63    226.63 o 
   0  15   5     5221.43     4956.68    636.01 o 
   1  15   5        5.84      178.58    171.51 o 
   2  15   5     1275.04     1022.62    201.84 o 
   3  15   5      210.12      290.46    218.06 o 
   4  15   5      247.13      114.73    248.94 o 
   5  15   5        1.58     -168.01    236.42 o 
   6  15   5      116.89     -331.75    230.73 o 
   7  15   5       11.37     -147.77    267.17 o 
   8  15   5      845.66      518.69    353.93 o 
  -9  16   5     1178.34     1093.03    391.46 o 
  -8  16   5     3952.36     4349.21    474.07 o 
  -7  16   5      936.36      877.76    560.02 o 
  -6  16   5     6709.79     7058.15    481.56 o 
  -5  16   5     2149.12     1503.44    594.74 o 
  -4  16   5     5307.80     4762.45    384.25 o 
  -3  16   5     3353.54     3255.82    742.07 o 
  -2  16   5     3251.82     3467.33    394.44 o 
  -1  16   5     2333.12     2891.11    586.10 o 
   0  16   5     6822.47     6112.24    415.32 o 
   1  16   5     1802.96     1537.79    230.87 o 
   2  16   5    10158.30    10145.98    447.83 o 
   3  16   5     2880.46     3046.30    330.61 o 
   4  16   5     9485.38     9646.27    471.76 o 
   5  16   5      927.15      670.60    406.76 o 
   6  16   5     8630.49     8979.04    495.40 o 
   7  16   5      478.20      766.99    315.21 o 
  -7  17   5     1163.51     1254.78    396.26 o 
  -6  17   5     2461.92     2596.19    628.44 o 
  -5  17   5     2174.16     1778.45    683.13 o 
  -4  17   5     1231.23     1121.24    759.00 o 
  -3  17   5      849.92     1097.19    322.86 o 
  -2  17   5     2743.89     2998.18    401.82 o 
  -1  17   5       15.95     -323.61    274.20 o 
   0  17   5     1358.82      963.68    319.57 o 
   1  17   5       61.40       38.41    290.42 o 
   2  17   5      459.04      419.76    237.20 o 
   3  17   5      247.60      257.36    248.73 o 
   4  17   5      277.96      498.02    274.71 o 
   5  17   5       65.49     -315.55    280.66 o 
  -5  18   5     6762.36     7131.16    511.21 o 
  -4  18   5      429.15      519.21    631.99 o 
  -3  18   5     4683.53     4884.51    428.59 o 
  -2  18   5      686.58      594.16    332.97 o 
  -1  18   5     7116.75     6333.24    500.98 o 
   0  18   5      576.05      -26.02    314.40 o 
   1  18   5     5007.62     5088.69    518.11 o 
   2  18   5     3124.10     2626.19    554.43 o 
   3  18   5     4429.42     5091.91    432.63 o 
 -16   0   6     2088.18     1364.91    531.40 o 
 -14   0   6     5313.09     5846.09    559.85 o 
 -12   0   6      753.71      756.63    330.90 o 
 -10   0   6     6049.62     6120.49    312.83 o 
  -8   0   6     8011.35     8105.31    477.21 o 
  -6   0   6     2582.11     2407.16    165.00 o 
  -4   0   6     5752.44     5902.44    221.20 o 
  -2   0   6    31076.16    34679.28   1136.64 o 
   0   0   6     1024.62      897.52    164.60 o 
   2   0   6       61.77       21.55     59.24 o 
   4   0   6     3637.55     3545.71    294.73 o 
   6   0   6      553.95      166.81    121.62 o 
   8   0   6     5977.88     6120.49    288.01 o 
  10   0   6     1067.77      988.14    216.50 o 
  12   0   6     1275.88     1780.82    452.15 o 
  14   0   6      593.29      696.68    485.00 o 
 -16   1   6     2790.48     2373.95    682.29 o 
 -15   1   6      404.52      159.69    303.86 o 
 -14   1   6     3442.38     3562.80    800.15 o 
 -13   1   6     3088.61     2865.69    502.44 o 
 -12   1   6     7868.15     7056.00    395.12 o 
 -11   1   6      346.76      116.90    179.68 o 
 -10   1   6    17227.04    17367.78    388.71 o 
  -9   1   6      167.93       88.68     98.68 o 
  -8   1   6    13419.96    13659.65    310.22 o 
  -7   1   6     3148.47     3013.42    140.07 o 
  -6   1   6     9350.70     8827.20    255.82 o 
  -5   1   6     7256.66     7382.15    188.22 o 
  -4   1   6    44466.44    44595.46    851.58 o 
  -3   1   6     9611.11     9616.34    237.87 o 
  -2   1   6    18229.81    18920.10    494.91 o 
  -1   1   6    25128.09    25958.75    839.44 o 
   0   1   6    38397.39    39243.55    885.56 o 
   1   1   6     8757.37     8603.35    239.73 o 
   2   1   6    50240.54    52236.63   1335.41 o 
   3   1   6     8075.95     8218.24    191.65 o 
   4   1   6    41174.52    42111.68    527.03 o 
   5   1   6     1818.37     1833.50    145.06 o 
   6   1   6    23127.20    23883.28    345.33 o 
   7   1   6      501.12      350.95     90.84 o 
   8   1   6     7345.30     6934.54    256.56 o 
   9   1   6     1497.95     1205.02    285.30 o 
  10   1   6    14777.12    14816.72    433.05 o 
  11   1   6     2024.08     1650.59    296.85 o 
  12   1   6    11185.69    11338.04    649.77 o 
  13   1   6      672.82      296.53    295.01 o 
 -16   2   6     1923.90     1183.86    629.96 o 
 -15   2   6     2263.00     2009.94    361.89 o 
 -14   2   6     1643.46     1456.79    557.14 o 
 -13   2   6      915.58      659.85    269.98 o 
 -12   2   6     6067.22     5432.09    366.12 o 
 -11   2   6     2262.34     2423.24    622.01 o 
 -10   2   6     1163.98     1031.32    189.12 o 
  -9   2   6     9244.55     9232.70    258.73 o 
  -8   2   6      238.40      186.46     88.70 o 
  -7   2   6     1198.31      743.97    225.80 o 
  -6   2   6     5917.49     6183.31    180.92 o 
  -5   2   6     2218.20     2171.89    110.26 o 
  -4   2   6     2334.09     2214.83    102.40 o 
  -3   2   6    11217.81    11658.39    293.99 o 
  -2   2   6       69.53       31.21     49.90 o 
  -1   2   6      219.28      253.42     90.75 o 
   0   2   6       27.03      -26.72     80.05 o 
   1   2   6     1045.26      601.88     80.59 o 
   2   2   6      230.97      112.55     57.15 o 
   3   2   6     4794.18     4758.98    140.02 o 
   4   2   6       70.02       -2.71     52.37 o 
   5   2   6      326.19      158.54     60.65 o 
   6   2   6      378.86      241.21     69.49 o 
   7   2   6       20.52     -114.05     79.27 o 
   8   2   6      259.57      195.97    109.04 o 
   9   2   6       72.42       34.94    137.49 o 
  10   2   6     1406.44     1461.51    362.36 o 
  11   2   6     1439.68      674.48    309.70 o 
  12   2   6      658.69      566.96    380.35 o 
  13   2   6     1314.01     1321.28    339.82 o 
 -16   3   6      339.76      394.16    370.73 o 
 -15   3   6     2644.19     2719.74    406.29 o 
 -14   3   6     1084.52      688.18    296.96 o 
 -13   3   6     2289.95     2052.38    320.97 o 
 -12   3   6      346.83      552.19    385.60 o 
 -11   3   6     3406.77     3891.57    318.75 o 
 -10   3   6     2893.22     2860.59    265.20 o 
  -9   3   6     7080.77     7010.67    226.52 o 
  -8   3   6     2293.17     2462.86    174.11 o 
  -7   3   6    16713.53    15983.25    337.25 o 
  -6   3   6     3954.80     4183.38    153.41 o 
  -5   3   6    38839.13    38993.73    737.39 o 
  -4   3   6    17172.72    17605.04    377.03 o 
  -3   3   6    36934.05    37088.61    672.42 o 
  -2   3   6    12147.42    12197.04    264.39 o 
  -1   3   6    47853.66    48069.75   1071.72 o 
   0   3   6    17719.69    17803.24    379.14 o 
   1   3   6    20676.30    20207.03    553.95 o 
   2   3   6    15295.24    15859.40    292.71 o 
   3   3   6    20162.31    21006.66    369.51 o 
   4   3   6     8239.12     8310.92    184.21 o 
   5   3   6    16737.82    16570.18    635.73 o 
   6   3   6     9095.78     9240.05    207.00 o 
   7   3   6    13026.39    13390.75    268.66 o 
   8   3   6     9755.20     9912.97    274.29 o 
   9   3   6    21436.37    21837.75    536.30 o 
  10   3   6     3829.25     4404.68    484.55 o 
  11   3   6     9613.56     9164.84    361.56 o 
  12   3   6     3755.17     3883.30    315.43 o 
  13   3   6     4543.31     5314.72    475.18 o 
 -15   4   6     4814.18     5468.51    492.03 o 
 -14   4   6       27.57       37.44    271.72 o 
 -13   4   6     2879.78     2549.66    337.96 o 
 -12   4   6     1227.66     1097.95    259.95 o 
 -11   4   6     5490.65     5485.42    286.15 o 
 -10   4   6      257.23      242.18    163.41 o 
  -9   4   6     5721.63     5498.65    249.12 o 
  -8   4   6      232.47      161.76    103.63 o 
  -7   4   6    11029.63    11150.27    273.07 o 
  -6   4   6       11.54      -32.52     75.51 o 
  -5   4   6     1435.58     1183.02    100.02 o 
  -4   4   6      947.35      741.83    127.11 o 
  -3   4   6     4957.10     4781.74    155.84 o 
  -2   4   6     2019.27     2023.13    162.40 o 
  -1   4   6     6653.49     6616.47    261.11 o 
   0   4   6     2455.14     2652.35    127.99 o 
   1   4   6     1719.32     1569.81     94.92 o 
   2   4   6      173.72      124.43     61.10 o 
   3   4   6     2177.53     2364.40    112.05 o 
   4   4   6      357.51      247.89     81.43 o 
   5   4   6     1123.52      986.93    132.25 o 
   6   4   6      101.62      -58.04     87.13 o 
   7   4   6      452.73      281.85    107.54 o 
   8   4   6       60.00        9.20    115.45 o 
   9   4   6     1058.56      836.32    223.02 o 
  10   4   6      242.03      366.15    180.67 o 
  11   4   6      351.61      227.50    244.46 o 
  12   4   6        8.33      -97.38    213.07 o 
  13   4   6      637.12      519.49    248.49 o 
 -15   5   6     8244.78     8287.84    516.28 o 
 -14   5   6       32.42      105.94    273.09 o 
 -13   5   6    11537.69    11272.87    527.70 o 
 -12   5   6        3.70      -46.24    175.91 o 
 -11   5   6     8133.99     7763.76    327.65 o 
 -10   5   6       14.45       89.76    151.96 o 
  -9   5   6     6689.50     6616.88    339.70 o 
  -8   5   6     2789.19     3109.38    225.39 o 
  -7   5   6    21991.70    22020.75    429.94 o 
  -6   5   6     2275.00     2458.86    136.70 o 
  -5   5   6    34404.85    35027.70    583.07 o 
  -4   5   6      193.41        1.23     87.20 o 
  -3   5   6    66834.10    67566.50   1156.61 o 
  -2   5   6     3292.78     3329.12    194.97 o 
  -1   5   6    33729.39    33165.32    627.77 o 
   0   5   6     1341.03     1049.87    290.25 o 
   1   5   6    25199.40    24577.63    460.35 o 
   2   5   6     7219.53     7747.46    189.58 o 
   3   5   6    22034.78    23890.38    420.71 o 
   4   5   6     2974.69     2844.02    133.09 o 
   5   5   6    21710.41    22784.20    728.59 o 
   6   5   6        4.25        7.77     94.87 o 
   7   5   6    20962.54    20815.06    797.96 o 
   8   5   6      261.61      137.70    123.88 o 
   9   5   6    25697.42    26012.28    617.34 o 
  10   5   6       33.75     -162.09    160.44 o 
  11   5   6     7032.47     7345.26    335.68 o 
  12   5   6        0.76     -118.18    210.16 o 
  13   5   6     4606.38     5106.22    389.85 o 
 -15   6   6     2713.02     2205.21    401.46 o 
 -14   6   6      234.35       53.87    295.34 o 
 -13   6   6     6674.31     6073.71    412.21 o 
 -12   6   6      743.56      575.48    209.43 o 
 -11   6   6     2529.35     2757.44    509.75 o 
 -10   6   6      843.42      477.47    355.02 o 
  -9   6   6     6675.91     6364.76    340.51 o 
  -8   6   6      178.21      156.66    106.87 o 
  -7   6   6    11555.82    11372.47    280.69 o 
  -6   6   6      705.86      503.11     98.62 o 
  -5   6   6     6081.81     5943.83    207.13 o 
  -4   6   6     1003.03      723.08    165.16 o 
  -3   6   6     3099.86     3314.15    202.95 o 
  -2   6   6     1644.04     1623.16    173.08 o 
  -1   6   6     6204.78     6303.60    209.00 o 
   0   6   6      315.68      372.39     90.79 o 
   1   6   6     4632.12     4425.16    148.03 o 
   2   6   6      442.90      347.93     77.24 o 
   3   6   6      310.48      227.44     93.18 o 
   4   6   6      445.55      237.55     89.81 o 
   5   6   6      262.50      135.17    107.01 o 
   6   6   6        7.65     -161.26    107.51 o 
   7   6   6        5.04       18.45    110.08 o 
   8   6   6      529.38      271.67    132.62 o 
   9   6   6        6.36       15.99    136.35 o 
  10   6   6      407.97      357.55    309.04 o 
  11   6   6      307.91      252.36    211.17 o 
  12   6   6      514.36      853.20    239.31 o 
  13   6   6      798.31      614.90    259.99 o 
 -15   7   6     2306.07     2353.12    444.87 o 
 -14   7   6     1487.27     1140.80    391.69 o 
 -13   7   6     4619.75     5156.61    446.41 o 
 -12   7   6     2682.50     2436.72    351.85 o 
 -11   7   6     4963.31     5005.00    361.59 o 
 -10   7   6     2643.95     2606.51    269.10 o 
  -9   7   6     9685.31    10332.07    358.79 o 
  -8   7   6     6013.55     5696.65    209.26 o 
  -7   7   6    13474.51    12138.82    297.47 o 
  -6   7   6    12838.18    13345.08    303.89 o 
  -5   7   6    11462.68    11360.90    301.90 o 
  -4   7   6    19521.15    20196.59    583.54 o 
  -3   7   6    22705.15    22706.19   1084.48 o 
  -2   7   6    17405.91    17367.39    397.29 o 
  -1   7   6    20895.44    21480.44    464.99 o 
   0   7   6    19092.95    19250.14    432.62 o 
   1   7   6    11849.28    11921.58    274.98 o 
   2   7   6    12660.37    13273.38    279.64 o 
   3   7   6    14824.81    15595.17    320.38 o 
   4   7   6     7941.50     8091.31    222.97 o 
   5   7   6    12430.13    12904.98    403.39 o 
   6   7   6     9313.79     9660.67    310.31 o 
   7   7   6    12862.71    14010.90    395.89 o 
   8   7   6     6163.94     6934.53    287.12 o 
   9   7   6     9748.31     9505.36    308.75 o 
  10   7   6     5058.06     5867.75    407.37 o 
  11   7   6     5605.44     6089.25    335.18 o 
  12   7   6     4619.60     5222.35    690.10 o 
 -14   8   6     2061.65     2203.26    385.62 o 
 -13   8   6      705.36      596.16    283.12 o 
 -12   8   6     2332.01     1874.49    544.23 o 
 -11   8   6      591.59      517.54    205.40 o 
 -10   8   6     4039.95     4178.33    381.12 o 
  -9   8   6      605.42      407.33    171.15 o 
  -8   8   6     5079.07     5067.21    246.14 o 
  -7   8   6     3827.25     3965.24    322.74 o 
  -6   8   6      915.35      550.42    108.36 o 
  -5   8   6     1017.45      905.33    171.34 o 
  -4   8   6     2479.77     2252.98    215.81 o 
  -3   8   6      195.22       81.00    130.09 o 
  -2   8   6      455.01      253.09     97.53 o 
  -1   8   6        5.55       28.84     88.60 o 
   0   8   6      178.62       73.88     96.50 o 
   1   8   6      866.62      949.51    149.94 o 
   2   8   6      240.16      158.53     84.79 o 
   3   8   6      237.12      116.92     93.40 o 
   4   8   6     1656.71     1748.76    144.41 o 
   5   8   6      328.32      145.02    123.99 o 
   6   8   6      375.64       65.26    135.56 o 
   7   8   6      398.91      203.63    153.05 o 
   8   8   6      180.20      197.43    168.13 o 
   9   8   6      395.56      239.93    183.40 o 
  10   8   6      208.65      -39.29    316.33 o 
  11   8   6       10.25     -112.61    259.02 o 
  12   8   6      608.85      626.00    321.24 o 
 -14   9   6     3397.42     3537.60    625.56 o 
 -13   9   6      668.34     1043.51    332.86 o 
 -12   9   6     4289.90     5269.03    465.13 o 
 -11   9   6       67.60      125.78    250.49 o 
 -10   9   6    19399.18    19829.97    711.99 o 
  -9   9   6       12.60      143.42    209.38 o 
  -8   9   6    19175.65    19161.42    660.11 o 
  -7   9   6     1767.01     1901.96    338.77 o 
  -6   9   6     7687.15     7408.63    278.72 o 
  -5   9   6     1787.00     1622.29    486.86 o 
  -4   9   6    17780.91    17483.69    868.23 o 
  -3   9   6      117.82      118.40    140.39 o 
  -2   9   6    25939.04    25282.59    542.66 o 
  -1   9   6     3874.26     3666.83    233.47 o 
   0   9   6    24497.00    24376.67    537.01 o 
   1   9   6     1925.73     1596.83    307.64 o 
   2   9   6    27149.34    28482.18    613.09 o 
   3   9   6      262.55      125.27    125.86 o 
   4   9   6    10281.98    10926.43    505.40 o 
   5   9   6      679.72      321.96    172.00 o 
   6   9   6    10962.62    11466.42    445.91 o 
   7   9   6       11.81       72.81    179.15 o 
   8   9   6    16221.39    17212.60    935.12 o 
   9   9   6     1288.13      582.92    299.40 o 
  10   9   6     9306.99     9112.43    454.08 o 
  11   9   6      249.61      304.82    330.90 o 
  12   9   6    10498.44     9788.42    702.78 o 
 -13  10   6       62.14      231.52    346.27 o 
 -12  10   6     3567.14     4006.29   1173.22 o 
 -11  10   6       30.18      -77.40    268.38 o 
 -10  10   6      788.57     1063.56    676.02 o 
  -9  10   6       49.66       30.82    222.99 o 
  -8  10   6     4819.95     5276.54    356.09 o 
  -7  10   6     1843.10     1878.05    196.61 o 
  -6  10   6     3630.11     3487.60    214.47 o 
  -5  10   6     1718.35     1741.98    378.99 o 
  -4  10   6      173.35       80.69    211.00 o 
  -3  10   6      304.38      408.09    166.29 o 
  -2  10   6      154.57      143.74    109.92 o 
  -1  10   6        1.41       85.35    116.31 o 
   0  10   6       89.79       97.77    116.53 o 
   1  10   6      218.30      190.36    120.37 o 
   2  10   6       19.77       36.16    124.63 o 
   3  10   6       27.78     -183.72    122.48 o 
   4  10   6     1108.36     1263.21    218.69 o 
   5  10   6     1196.91      916.61    202.06 o 
   6  10   6        6.04       44.09    177.98 o 
   7  10   6      152.83      100.43    209.38 o 
   8  10   6     1223.00     1166.93    280.77 o 
   9  10   6       35.40     -152.60    273.66 o 
  10  10   6      458.14      695.01    288.27 o 
  11  10   6       36.73       36.24    388.48 o 
 -13  11   6      651.54      744.51    371.98 o 
 -12  11   6     6659.97     6609.22    481.96 o 
 -11  11   6     1699.82     2258.02    526.66 o 
 -10  11   6     7361.99     7061.93    452.62 o 
  -9  11   6      769.33      886.14    269.54 o 
  -8  11   6    12004.01    12135.82    558.50 o 
  -7  11   6       88.78      -60.91    229.97 o 
  -6  11   6    10755.11    10550.01    377.49 o 
  -5  11   6     5290.71     5138.28    440.29 o 
  -4  11   6     7298.70     7100.78    355.24 o 
  -3  11   6     2047.40     1468.64    223.22 o 
  -2  11   6    14859.99    14959.12    398.43 o 
  -1  11   6     5007.25     5132.65    230.77 o 
   0  11   6    15155.25    15419.29    415.73 o 
   1  11   6     9492.62     9187.56    313.77 o 
   2  11   6    10547.93    11295.87    358.11 o 
   3  11   6     3814.01     3710.58    224.38 o 
   4  11   6    23703.97    23947.73    704.83 o 
   5  11   6     2339.32     1986.70    445.71 o 
   6  11   6    13964.00    14439.77    538.79 o 
   7  11   6     7295.81     7286.46    399.23 o 
   8  11   6     4382.62     4862.96    351.51 o 
   9  11   6     2694.15     2799.77    354.17 o 
  10  11   6     5741.67     6107.82    435.17 o 
  11  11   6      511.54      487.03    412.86 o 
 -12  12   6     2411.60     2564.64    424.33 o 
 -11  12   6     1092.78     1093.50    334.67 o 
 -10  12   6     1034.19      590.85    301.43 o 
  -9  12   6     3039.10     3348.65    388.31 o 
  -8  12   6       23.83      244.76    257.23 o 
  -7  12   6      314.53       47.96    216.52 o 
  -6  12   6      823.19      826.57    177.92 o 
  -5  12   6      948.53     1036.80    449.27 o 
  -4  12   6     2311.06     2410.09    346.48 o 
  -3  12   6      266.38      145.80    125.01 o 
  -2  12   6       35.93      -67.12    123.33 o 
  -1  12   6      480.26      416.89    140.00 o 
   0  12   6      500.94      301.17    146.64 o 
   1  12   6      690.42      771.04    155.26 o 
   2  12   6      177.23      238.46    152.53 o 
   3  12   6      686.92      629.76    175.26 o 
   4  12   6      341.79      337.97    235.22 o 
   5  12   6      187.96      177.33    202.98 o 
   6  12   6        8.80      -72.61    197.82 o 
   7  12   6       27.73      150.50    318.71 o 
   8  12   6       60.13       26.05    254.72 o 
   9  12   6        3.87      -60.25    276.77 o 
  10  12   6       61.16     -222.38    307.36 o 
 -12  13   6     1068.52     1926.42    410.63 o 
 -11  13   6     3454.65     3707.32    464.57 o 
 -10  13   6     2587.18     2760.65    407.07 o 
  -9  13   6     7484.46     7401.29    473.17 o 
  -8  13   6      996.93      757.51    281.32 o 
  -7  13   6    17588.37    17570.37    680.13 o 
  -6  13   6     1529.16     1456.68    341.57 o 
  -5  13   6     8178.46     8158.11    422.18 o 
  -4  13   6     3584.56     3468.91    303.05 o 
  -3  13   6    16292.00    15800.60    588.36 o 
  -2  13   6     3512.81     3272.59    213.79 o 
  -1  13   6    15488.50    15417.45    436.95 o 
   0  13   6     4253.88     4186.29    238.96 o 
   1  13   6     3885.21     3827.23    238.92 o 
   2  13   6     5453.05     5371.78    266.55 o 
   3  13   6     9378.40     9056.51    397.70 o 
   4  13   6     1807.41     1882.59    270.28 o 
   5  13   6     9814.74     9740.31    459.24 o 
   6  13   6     3419.46     3495.91    355.29 o 
   7  13   6     7104.62     6923.97    418.65 o 
   8  13   6      900.31      832.20    286.14 o 
   9  13   6     6491.39     6710.58    444.32 o 
 -11  14   6     2787.15     2559.53    430.81 o 
 -10  14   6       22.61      -50.29    776.44 o 
  -9  14   6     2634.70     2797.72    403.35 o 
  -8  14   6      311.70      407.00    436.06 o 
  -7  14   6     2217.30     1926.97    327.15 o 
  -6  14   6      105.86      -66.28    243.01 o 
  -5  14   6     2093.59     2315.40    404.56 o 
  -4  14   6      509.59      448.62    244.13 o 
  -3  14   6      765.00      560.38    249.27 o 
  -2  14   6      177.43      -71.03    212.02 o 
  -1  14   6     1067.58     1039.19    238.47 o 
   0  14   6      723.52      513.04    171.13 o 
   1  14   6     1714.34     1471.13    221.18 o 
   2  14   6      115.60      209.49    169.64 o 
   3  14   6      378.93      218.84    197.50 o 
   4  14   6        0.95      -93.22    203.62 o 
   5  14   6      292.96      137.26    239.92 o 
   6  14   6        3.49     -136.84    251.61 o 
   7  14   6       34.40     -202.21    278.57 o 
   8  14   6      225.12      617.97    312.75 o 
 -10  15   6       42.90      231.43    330.08 o 
  -9  15   6     2989.70     3018.49    439.93 o 
  -8  15   6      212.09      262.29    299.06 o 
  -7  15   6    10813.06    11244.52    574.41 o 
  -6  15   6      552.52      215.22    281.25 o 
  -5  15   6    13892.52    14379.01    866.53 o 
  -4  15   6       36.75      -79.17    249.78 o 
  -3  15   6    12691.23    13104.96    570.57 o 
  -2  15   6      535.43      434.08    293.30 o 
  -1  15   6    13352.41    12315.11    563.86 o 
   0  15   6     1398.68     1529.29    233.37 o 
   1  15   6    10114.42    10424.92    385.49 o 
   2  15   6      532.00      481.18    207.82 o 
   3  15   6     7200.61     8097.20    416.86 o 
   4  15   6     1283.91     1358.65    266.43 o 
   5  15   6     8554.30     9674.05    481.66 o 
   6  15   6      339.13       23.33    271.03 o 
   7  15   6     6565.33     6971.96    575.60 o 
  -8  16   6      309.79      511.32    508.71 o 
  -7  16   6     1043.35     1133.87    344.06 o 
  -6  16   6      965.78      844.63    315.05 o 
  -5  16   6      471.75     -356.30    557.48 o 
  -4  16   6      300.96      277.83    291.84 o 
  -3  16   6      267.83      369.40    286.49 o 
  -2  16   6       41.10     -225.50    263.99 o 
  -1  16   6     1562.34     1363.10    322.58 o 
   0  16   6      245.92      -10.20    312.27 o 
   1  16   6      342.62       97.89    198.68 o 
   2  16   6      429.46      396.89    232.17 o 
   3  16   6       13.56      456.77    602.70 o 
   4  16   6        0.30      -49.28    395.76 o 
   5  16   6        3.01      143.63    307.70 o 
   6  16   6       23.77      -74.74    295.54 o 
  -7  17   6     2040.55     1882.92    442.83 o 
  -6  17   6     4531.75     4641.93    732.07 o 
  -5  17   6     4792.02     4412.09    839.61 o 
  -4  17   6     4963.76     4415.20   1119.03 o 
  -3  17   6     4028.25     4535.73    895.15 o 
  -2  17   6     5378.47     5374.76    851.63 o 
  -1  17   6     5683.94     5360.64    394.48 o 
   0  17   6     4601.59     5032.58   1160.51 o 
   1  17   6     3233.43     3283.84    441.70 o 
   2  17   6     5812.91     5951.72    369.48 o 
   3  17   6     7631.18     7931.05    694.82 o 
   4  17   6     5092.00     5955.92    431.57 o 
   5  17   6     3703.94     5363.84    454.01 o 
  -5  18   6      163.96     -317.01    656.72 o 
  -4  18   6      274.64     -182.55    626.57 o 
  -3  18   6      309.41      -63.41    355.28 o 
  -2  18   6       69.03       22.79    309.49 o 
  -1  18   6      281.12      131.15    316.23 o 
   0  18   6       15.61      224.65    483.48 o 
   1  18   6       52.52      522.26    423.36 o 
   2  18   6       52.39      330.22    405.75 o 
 -15   0   7     4901.89     4987.52    675.68 o 
 -13   0   7    11539.80    12004.46    752.56 o 
 -11   0   7    18447.46    18314.55    867.38 o 
  -9   0   7     8628.41     8314.92    352.12 o 
  -7   0   7    29339.29    29401.27    741.38 o 
  -5   0   7    73696.39    70971.68   1501.07 o 
  -3   0   7    97195.38    98447.80   2912.38 o 
  -1   0   7    25094.89    27098.77    951.04 o 
   1   0   7    35740.14    37670.23   1228.76 o 
   3   0   7    38669.21    39784.56   1830.99 o 
   5   0   7    50500.96    51576.21   1149.13 o 
   7   0   7    19550.35    18764.75    534.06 o 
   9   0   7     8850.62     9031.81    513.79 o 
  11   0   7     4093.28     4402.61    558.16 o 
  13   0   7     5853.70     6608.14    661.46 o 
 -16   1   7       36.59     -152.84    351.40 o 
 -15   1   7     1877.70     1274.97    344.33 o 
 -14   1   7      198.96     -227.19    266.70 o 
 -13   1   7     1172.72      681.48    248.47 o 
 -12   1   7      928.43      794.58    243.16 o 
 -11   1   7      696.25      619.51    256.98 o 
 -10   1   7     3077.58     3178.36    194.85 o 
  -9   1   7     2573.10     2815.00    217.64 o 
  -8   1   7        1.64      -68.12     94.74 o 
  -7   1   7     3787.02     3554.15    178.85 o 
  -6   1   7        4.18      -63.19     69.18 o 
  -5   1   7      356.36      300.71     73.41 o 
  -4   1   7     8350.94     8600.74    285.25 o 
  -3   1   7     1565.81     1659.44    115.12 o 
  -2   1   7    12250.49    12781.29    392.43 o 
  -1   1   7     8689.64     9001.37    310.67 o 
   0   1   7       70.80       -0.07     92.62 o 
   1   1   7     9547.42    10176.13    332.99 o 
   2   1   7     2090.92     1869.32    147.23 o 
   3   1   7     2099.55     2070.88    155.71 o 
   4   1   7      996.99      817.47     89.79 o 
   5   1   7     1062.68      581.73     93.70 o 
   6   1   7     1381.82     1338.53    178.81 o 
   7   1   7     3742.38     3900.20    147.65 o 
   8   1   7       98.00      -19.84    108.64 o 
   9   1   7      328.55      115.10    153.53 o 
  10   1   7     1630.50     1344.63    200.60 o 
  11   1   7     3359.94     4030.99    392.14 o 
  12   1   7      139.28      199.07    280.40 o 
  13   1   7     4479.13     6151.92    719.71 o 
 -16   2   7     2481.43     2158.48    425.96 o 
 -15   2   7     1091.77     1047.65    343.94 o 
 -14   2   7     6192.66     6372.42    427.96 o 
 -13   2   7     8347.56     8224.45    464.17 o 
 -12   2   7     2410.10     2307.26    422.01 o 
 -11   2   7     8441.39     8391.33    329.70 o 
 -10   2   7     4205.18     4377.31    199.69 o 
  -9   2   7    16581.95    17088.77    408.10 o 
  -8   2   7     6794.78     6964.99    253.30 o 
  -7   2   7    15199.17    15538.43    332.79 o 
  -6   2   7    10689.01    10332.61    246.69 o 
  -5   2   7    18447.01    18919.53    425.35 o 
  -4   2   7    20900.72    21628.31    448.07 o 
  -3   2   7    36528.11    37384.93    686.90 o 
  -2   2   7    25087.47    27393.86    689.45 o 
  -1   2   7    35550.38    37004.51    868.21 o 
   0   2   7    22599.01    23494.08    604.81 o 
   1   2   7    29798.74    30971.38    643.81 o 
   2   2   7    18227.02    17649.36    367.19 o 
   3   2   7    21006.77    21157.32    382.28 o 
   4   2   7    11226.08    10850.92    247.24 o 
   5   2   7    22946.22    23147.20    340.42 o 
   6   2   7     6629.44     6415.97    158.73 o 
   7   2   7    12230.85    12297.74    259.72 o 
   8   2   7     4419.81     4471.84    228.94 o 
   9   2   7    11185.73    10779.20    376.77 o 
  10   2   7     2217.00     2034.10    300.73 o 
  11   2   7     6009.84     5728.89    397.65 o 
  12   2   7     1297.33     1103.60    429.80 o 
  13   2   7     4740.04     6597.93    530.96 o 
 -16   3   7     2910.34     2382.13    437.86 o 
 -15   3   7      128.73       98.46    355.45 o 
 -14   3   7     1107.42      933.29    322.72 o 
 -13   3   7      746.61      467.13    259.20 o 
 -12   3   7     2929.95     2538.75    445.21 o 
 -11   3   7      319.89      392.02    171.25 o 
 -10   3   7     4265.87     4478.05    253.36 o 
  -9   3   7      284.34      294.52    114.75 o 
  -8   3   7     1451.82     1495.22    199.04 o 
  -7   3   7     3229.82     3165.97    152.24 o 
  -6   3   7       17.48      -84.06     75.74 o 
  -5   3   7     2591.78     2550.92    134.39 o 
  -4   3   7     1864.72     1745.13    122.88 o 
  -3   3   7       67.43      -14.14     65.95 o 
  -2   3   7       33.13        4.88     55.28 o 
  -1   3   7     5180.01     5158.82    232.99 o 
   0   3   7       61.23       69.44     73.45 o 
   1   3   7      588.38      339.81     85.37 o 
   2   3   7      732.62      652.27     87.55 o 
   3   3   7     1059.60      964.44     93.48 o 
   4   3   7     3754.13     3528.94    147.87 o 
   5   3   7     1067.01      990.99    111.35 o 
   6   3   7     1308.00     1001.69    117.06 o 
   7   3   7     3526.23     3910.60    177.47 o 
   8   3   7     1284.25      945.51    151.76 o 
   9   3   7     3763.85     4055.40    409.86 o 
  10   3   7     2411.05     2541.84    483.45 o 
  11   3   7     2711.30     2599.44    401.31 o 
  12   3   7     2954.76     3294.99    311.45 o 
  13   3   7      747.93     1146.00    343.59 o 
 -15   4   7      984.03      444.06    331.01 o 
 -14   4   7     5045.66     4932.43    600.49 o 
 -13   4   7      414.49      366.08    335.81 o 
 -12   4   7    11258.84    10872.52    399.64 o 
 -11   4   7     1182.85      940.15    325.56 o 
 -10   4   7    14157.21    12978.09    959.73 o 
  -9   4   7     1855.99     1560.91    258.41 o 
  -8   4   7     9042.04     8945.97    253.59 o 
  -7   4   7     2019.16     1848.96    190.16 o 
  -6   4   7    30834.46    30732.61    538.60 o 
  -5   4   7     2330.99     2015.80    207.18 o 
  -4   4   7    28125.92    28440.06    727.52 o 
  -3   4   7      188.35      -17.54     67.42 o 
  -2   4   7    32562.08    31906.66   1649.07 o 
  -1   4   7     7355.79     7454.77    627.42 o 
   0   4   7    41004.54    43335.74    794.20 o 
   1   4   7     3619.32     3592.53    223.46 o 
   2   4   7    63892.39    66554.97    983.27 o 
   3   4   7     1107.50     1006.69     97.64 o 
   4   4   7    16730.82    16256.36    326.75 o 
   5   4   7     1702.65     1913.33    185.30 o 
   6   4   7    11911.63    12051.85    413.60 o 
   7   4   7     2144.21     1844.58    219.54 o 
   8   4   7    14845.94    15696.20    474.09 o 
   9   4   7      476.34      428.01    171.51 o 
  10   4   7    11906.83    11821.50    403.35 o 
  11   4   7      913.01      732.70    268.20 o 
  12   4   7     5678.07     6233.53    570.55 o 
  13   4   7      315.09      377.86    475.69 o 
 -15   5   7      103.27     -153.98    324.80 o 
 -14   5   7     1746.53     1126.50    309.11 o 
 -13   5   7      260.69     -109.09    426.75 o 
 -12   5   7     1087.69      937.74    227.68 o 
 -11   5   7      168.61       14.08    173.27 o 
 -10   5   7     3753.40     3748.74    607.95 o 
  -9   5   7      120.49      151.43    145.62 o 
  -8   5   7     1698.14     1992.97    164.76 o 
  -7   5   7       60.29       16.58     97.82 o 
  -6   5   7     1701.55     1875.56    250.02 o 
  -5   5   7      412.31      277.99    132.50 o 
  -4   5   7     3730.09     3765.08    155.74 o 
  -3   5   7      418.06      398.33    128.62 o 
  -2   5   7     2104.41     2104.13    183.04 o 
  -1   5   7      942.84      733.01    104.65 o 
   0   5   7       33.12       29.18     83.89 o 
   1   5   7     1930.98     1907.86    136.69 o 
   2   5   7     2409.78     2416.75    118.56 o 
   3   5   7      742.10      677.87    137.32 o 
   4   5   7     3506.67     3545.18    153.30 o 
   5   5   7       28.94      -37.33     94.21 o 
   6   5   7      517.12      321.46    126.54 o 
   7   5   7      216.56      -79.37    116.25 o 
   8   5   7     3030.63     2809.12    302.91 o 
   9   5   7      137.41      -50.32    159.47 o 
  10   5   7      217.65      229.38    194.88 o 
  11   5   7      193.77      307.31    211.56 o 
  12   5   7      967.37      714.14    302.91 o 
 -15   6   7      658.60      525.87    335.44 o 
 -14   6   7     7075.07     6582.49    448.81 o 
 -13   6   7     1135.87      868.74    273.97 o 
 -12   6   7     9203.73     9489.22    392.12 o 
 -11   6   7      946.02      729.17    251.54 o 
 -10   6   7    12575.33    12927.57    417.16 o 
  -9   6   7      794.00      514.73    164.77 o 
  -8   6   7    24590.33    24437.27    484.00 o 
  -7   6   7     2307.22     2392.38    228.69 o 
  -6   6   7    24822.82    23620.35    490.47 o 
  -5   6   7     4579.76     4528.07    185.46 o 
  -4   6   7    28233.31    28142.51    747.58 o 
  -3   6   7     4396.85     4192.28    238.73 o 
  -2   6   7     9495.25     9511.63    357.01 o 
  -1   6   7    14159.20    14995.64    609.87 o 
   0   6   7    55577.49    54674.44   1249.42 o 
   1   6   7     4660.64     4633.67    149.76 o 
   2   6   7    19262.61    18687.80    352.88 o 
   3   6   7     4791.82     4827.59    167.43 o 
   4   6   7    14498.04    14847.76    320.92 o 
   5   6   7     1976.93     2098.09    293.11 o 
   6   6   7    15347.63    15620.77    407.95 o 
   7   6   7     2218.99     1334.15    210.72 o 
   8   6   7    14808.72    13442.17   1280.71 o 
   9   6   7       99.19      193.07    153.67 o 
  10   6   7     7225.40     7476.15    447.69 o 
  11   6   7      481.42      448.74    222.79 o 
  12   6   7     5997.07     6429.50    377.45 o 
 -15   7   7      672.28      436.58    358.10 o 
 -14   7   7      965.11      370.37    308.70 o 
 -13   7   7      253.81      278.40    295.51 o 
 -12   7   7     1395.60      833.24    443.68 o 
 -11   7   7     1165.69     1200.11    218.45 o 
 -10   7   7     2122.36     2191.58    307.28 o 
  -9   7   7      174.81      241.01    152.01 o 
  -8   7   7     2850.67     2749.56    343.42 o 
  -7   7   7     1455.26     1314.76    138.41 o 
  -6   7   7     1312.61     1216.77    180.83 o 
  -5   7   7     2435.67     2456.34    251.65 o 
  -4   7   7     2300.71     2375.71    207.64 o 
  -3   7   7      378.33      198.55    177.64 o 
  -2   7   7        1.05      112.15    129.39 o 
  -1   7   7       43.65       10.51     89.19 o 
   0   7   7     1251.54     1215.70    194.10 o 
   1   7   7     1171.71      825.62    198.08 o 
   2   7   7      361.93      267.33    111.24 o 
   3   7   7      112.45       38.57    105.99 o 
   4   7   7     3980.86     3980.42    168.70 o 
   5   7   7      999.22     1103.51    252.09 o 
   6   7   7      887.39      755.99    202.14 o 
   7   7   7      410.11      390.30    150.59 o 
   8   7   7      604.58      341.98    325.14 o 
   9   7   7     3951.56     3824.25    881.10 o 
  10   7   7      972.40      348.51    313.63 o 
  11   7   7      899.67      724.66    342.24 o 
  12   7   7      610.39       58.87    282.93 o 
 -14   8   7     2336.15     1481.42    492.45 o 
 -13   8   7     4902.74     5818.53    514.05 o 
 -12   8   7     1565.66     1513.66    364.09 o 
 -11   8   7    16297.40    15929.95    760.18 o 
 -10   8   7     3804.82     4352.01    391.25 o 
  -9   8   7    13261.66    13653.54    705.32 o 
  -8   8   7     5194.31     5032.62    350.15 o 
  -7   8   7     6600.89     6233.97    262.20 o 
  -6   8   7     5693.62     5417.49    239.95 o 
  -5   8   7    20218.07    20069.31    697.87 o 
  -4   8   7     2562.71     2233.88    292.63 o 
  -3   8   7    16760.81    16538.52    532.41 o 
  -2   8   7     4362.91     4223.88    192.52 o 
  -1   8   7    19904.62    20698.11    573.06 o 
   0   8   7    12202.57    12584.14    346.55 o 
   1   8   7    20911.10    20997.38    960.35 o 
   2   8   7     4309.22     4577.00    214.22 o 
   3   8   7    14584.12    14465.25    386.78 o 
   4   8   7     3712.57     3901.12    352.24 o 
   5   8   7     7205.68     7175.83    337.16 o 
   6   8   7     7170.32     7902.39    362.54 o 
   7   8   7     8260.83     7735.11    374.69 o 
   8   8   7     4147.56     4610.01    331.36 o 
   9   8   7     9505.38    10674.99    460.73 o 
  10   8   7     3006.48     2556.42    431.83 o 
  11   8   7     6054.31     6194.94    581.53 o 
  12   8   7     1707.92      891.77    463.66 o 
 -14   9   7       22.62      -88.40    387.12 o 
 -13   9   7      953.03      648.70    344.09 o 
 -12   9   7      255.87      144.52    266.12 o 
 -11   9   7       97.45      353.63    278.80 o 
 -10   9   7        4.59      127.92    233.27 o 
  -9   9   7      319.19      210.16    213.26 o 
  -8   9   7       13.95       22.84    194.11 o 
  -7   9   7      731.24      588.84    171.68 o 
  -6   9   7       87.22      183.76    165.06 o 
  -5   9   7      189.05      110.94    156.73 o 
  -4   9   7      333.94      279.34    155.67 o 
  -3   9   7        0.55     -209.90    139.98 o 
  -2   9   7      700.81      509.44    125.18 o 
  -1   9   7     3199.31     3146.23    185.88 o 
   0   9   7     1053.57     1256.44    293.35 o 
   1   9   7      722.81      534.77    130.27 o 
   2   9   7      172.81       96.43    120.55 o 
   3   9   7       76.32     -106.73    129.36 o 
   4   9   7     2191.52     2088.80    239.42 o 
   5   9   7     2170.42     2353.07    378.31 o 
   6   9   7       29.66      131.70    196.31 o 
   7   9   7     2041.06     2197.51    293.81 o 
   8   9   7      135.51     -318.83    212.56 o 
   9   9   7      479.85      451.60    249.66 o 
  10   9   7      206.26     -512.60    341.74 o 
  11   9   7     1987.41     2051.77    497.87 o 
 -13  10   7     5277.26     6652.43    559.80 o 
 -12  10   7      212.68     -112.99    308.13 o 
 -11  10   7     8072.56     8333.78    493.52 o 
 -10  10   7      141.47      -81.50    249.62 o 
  -9  10   7     9613.02     9485.40    559.17 o 
  -8  10   7      138.27       95.97    218.91 o 
  -7  10   7    20720.28    21372.28    858.47 o 
  -6  10   7     1855.54     1304.63    402.70 o 
  -5  10   7    12935.27    12719.83    481.90 o 
  -4  10   7      573.65      475.63    203.04 o 
  -3  10   7    21894.86    21534.75   1104.46 o 
  -2  10   7      228.86      199.36    122.71 o 
  -1  10   7    16929.51    17596.33    481.24 o 
   0  10   7     1138.65      987.23    159.31 o 
   1  10   7    15814.15    16502.76    437.02 o 
   2  10   7       21.85      -76.67    126.33 o 
   3  10   7    14253.41    14103.17    676.68 o 
   4  10   7     1006.19      722.94    186.99 o 
   5  10   7    20661.64    21694.75    669.64 o 
   6  10   7      423.57      245.65    198.53 o 
   7  10   7    16791.75    18401.39    638.83 o 
   8  10   7      188.52      240.00    236.72 o 
   9  10   7     7880.73     7697.77    755.27 o 
  10  10   7       71.24     -406.75    271.17 o 
  11  10   7     6114.83     6698.23    728.18 o 
 -13  11   7      607.96      567.71    358.47 o 
 -12  11   7       67.56     -259.92    284.65 o 
 -11  11   7      597.51      845.18    318.29 o 
 -10  11   7       71.36     -270.71    296.52 o 
  -9  11   7      115.05      238.25    253.72 o 
  -8  11   7      238.14      -89.53    233.56 o 
  -7  11   7       27.01      -44.17    207.67 o 
  -6  11   7      367.85      287.06    202.59 o 
  -5  11   7     1658.96     1964.98    387.29 o 
  -4  11   7      514.22      197.23    186.00 o 
  -3  11   7       31.74      138.74    186.10 o 
  -2  11   7        8.18      -17.70    119.73 o 
  -1  11   7     1473.17     1251.07    185.91 o 
   0  11   7      545.41      327.71    140.44 o 
   1  11   7     3575.47     3382.49    226.63 o 
   2  11   7      635.42      507.21    152.08 o 
   3  11   7        6.05     -221.45    148.33 o 
   4  11   7     1399.04     1314.60    236.56 o 
   5  11   7      513.12      386.79    203.15 o 
   6  11   7     1723.09     1608.47    270.19 o 
   7  11   7      491.17      625.60    248.01 o 
   8  11   7      310.91      -95.33    255.29 o 
   9  11   7      471.73      372.27    279.18 o 
  10  11   7      218.07        0.49    321.50 o 
 -12  12   7     2413.91     2417.18    434.62 o 
 -11  12   7     4326.16     5047.37    500.78 o 
 -10  12   7     2510.53     3183.97    413.00 o 
  -9  12   7     7445.23     7289.77    448.85 o 
  -8  12   7     7611.05     7210.31    446.92 o 
  -7  12   7     8462.58     9604.94    480.79 o 
  -6  12   7     5069.58     5596.69    361.11 o 
  -5  12   7     9931.82     9475.92    440.98 o 
  -4  12   7     7505.40     7387.71    399.67 o 
  -3  12   7     5373.48     5462.40    357.89 o 
  -2  12   7     8337.13     8604.37    359.71 o 
  -1  12   7     8903.93     8880.08    317.56 o 
   0  12   7     3132.83     3300.20    321.40 o 
   1  12   7     2038.51     2024.80    372.91 o 
   2  12   7     3408.32     3344.27    270.00 o 
   3  12   7     9313.31     9815.29    421.07 o 
   4  12   7     6486.54     6367.22    728.86 o 
   5  12   7     9869.19    10499.50    466.35 o 
   6  12   7     2847.27     2864.50    500.92 o 
   7  12   7     4144.20     4817.96    386.46 o 
   8  12   7     3947.52     4791.00    858.91 o 
   9  12   7     3364.08     3167.18    738.34 o 
 -11  13   7      297.82      740.25    365.88 o 
 -10  13   7      418.19      697.52    336.66 o 
  -9  13   7       76.73      457.64    307.89 o 
  -8  13   7      126.74       37.91    259.07 o 
  -7  13   7     3866.26     3708.16    902.60 o 
  -6  13   7       75.70      128.16    218.02 o 
  -5  13   7        4.63     -174.53    204.46 o 
  -4  13   7        2.90       44.51    215.21 o 
  -3  13   7      459.23      245.61    213.63 o 
  -2  13   7      122.63      132.91    146.55 o 
  -1  13   7       50.23     -165.94    140.54 o 
   0  13   7       38.61       52.67    154.08 o 
   1  13   7       18.53      -92.19    161.32 o 
   2  13   7       11.51      -78.00    164.95 o 
   3  13   7       27.89     -142.55    190.30 o 
   4  13   7      131.75       89.80    196.58 o 
   5  13   7        3.79     -181.60    213.33 o 
   6  13   7      443.11      118.02    244.13 o 
   7  13   7       72.71     -227.17    399.48 o 
   8  13   7      182.45     -170.80    278.52 o 
   9  13   7      282.59      -67.60    344.62 o 
 -10  14   7     5305.34     5928.33    537.01 o 
  -9  14   7       59.84     -485.68    323.79 o 
  -8  14   7     7725.47     7560.62    493.61 o 
  -7  14   7       11.52     -238.21    297.54 o 
  -6  14   7     9199.67     8435.70    805.40 o 
  -5  14   7      304.33      462.42    247.04 o 
  -4  14   7     7504.30     7229.61    422.79 o 
  -3  14   7      655.94      816.48    287.21 o 
  -2  14   7    12507.42    12438.97    501.96 o 
  -1  14   7       41.42       85.50    161.92 o 
   0  14   7    13402.48    14046.46    516.16 o 
   1  14   7        6.79     -108.47    172.24 o 
   2  14   7    12889.52    13430.55    442.98 o 
   3  14   7      275.59        8.49    217.18 o 
   4  14   7     5763.07     6112.46    371.26 o 
   5  14   7      668.90      530.08    252.23 o 
   6  14   7     5868.20     6235.21    413.78 o 
   7  14   7      188.55     -410.47    273.65 o 
   8  14   7     6470.60     7107.75    572.04 o 
  -9  15   7        0.22      -95.66    323.65 o 
  -8  15   7       72.12     -160.94    298.24 o 
  -7  15   7     1020.46      341.29    295.01 o 
  -6  15   7       77.08      555.79    572.04 o 
  -5  15   7      908.97      810.79    342.92 o 
  -4  15   7        2.60     -361.98    241.32 o 
  -3  15   7       60.15      252.72    500.92 o 
  -2  15   7       96.97       31.29    254.38 o 
  -1  15   7      440.26      185.83    177.13 o 
   0  15   7      541.09      589.92    193.07 o 
   1  15   7       92.15      -78.06    181.61 o 
   2  15   7      534.90      598.87    225.90 o 
   3  15   7      241.87      270.13    242.67 o 
   4  15   7      387.75      550.65    259.41 o 
   5  15   7      199.97      297.63    267.98 o 
   6  15   7      117.21      313.94    281.48 o 
   7  15   7        5.35     -301.74    280.06 o 
  -8  16   7     4715.11     4589.52    509.97 o 
  -7  16   7     1519.78     1108.63    353.17 o 
  -6  16   7     6419.32     6539.56    487.17 o 
  -5  16   7     1709.29     1208.78    647.57 o 
  -4  16   7     4717.45     5177.39    677.21 o 
  -3  16   7     2625.40     3296.01    849.09 o 
  -2  16   7     6782.12     7038.16    599.65 o 
  -1  16   7     2952.57     3419.80    787.62 o 
   0  16   7     6866.75     7089.29    340.42 o 
   1  16   7     1097.35     1494.07    254.84 o 
   2  16   7     7023.65     6547.40    395.35 o 
   3  16   7     3354.44     3605.24    378.25 o 
   4  16   7     5395.85     5896.38    869.24 o 
   5  16   7      926.33      993.18    321.86 o 
  -6  17   7        4.16       65.18    307.16 o 
  -5  17   7        0.92       92.46    643.17 o 
  -4  17   7       44.40      -56.43    341.06 o 
  -3  17   7        1.93     -115.10    307.29 o 
  -2  17   7        0.33       68.53    571.87 o 
  -1  17   7      131.86     -110.61    302.60 o 
   0  17   7       11.98     -448.61    299.07 o 
   1  17   7      195.64     -106.01    372.56 o 
   2  17   7       23.71       37.69    405.92 o 
   3  17   7      232.94     -240.97    254.13 o 
   4  17   7      580.17      447.50    297.01 o 
  -4  18   7      808.92      727.32    526.66 o 
  -3  18   7     6599.72     5952.25   1037.74 o 
  -2  18   7      351.27      232.66    322.28 o 
  -1  18   7     5540.79     5571.06    574.58 o 
   0  18   7      800.70      591.10    346.44 o 
   1  18   7     7418.42     7102.96    661.80 o 
 -16   0   8      748.17     -153.09    483.99 o 
 -14   0   8       71.63     -234.71    388.14 o 
 -12   0   8      181.65       99.91    317.01 o 
 -10   0   8      107.99     -149.02    168.23 o 
  -8   0   8      176.97      359.90    149.28 o 
  -6   0   8      647.21      360.46    163.92 o 
  -4   0   8    11572.69    12340.57    430.13 o 
  -2   0   8    11420.75    11911.66    557.82 o 
   0   0   8     3105.54     3362.16    287.21 o 
   2   0   8     3759.63     4093.04    299.06 o 
   4   0   8    20493.68    21560.22    459.41 o 
   6   0   8     6931.06     7522.92    319.32 o 
   8   0   8     1531.60     1265.45    551.72 o 
  10   0   8     2926.01     3256.48    493.13 o 
  12   0   8     5641.92     6095.71    617.77 o 
 -16   1   8     5355.60     5225.09    534.26 o 
 -15   1   8     2128.14     1662.11    376.81 o 
 -14   1   8    11729.18    11615.47    551.75 o 
 -13   1   8      426.57      174.78    254.45 o 
 -12   1   8    11420.26    10882.30    479.51 o 
 -11   1   8     1844.81     1838.14    409.06 o 
 -10   1   8    22157.01    22800.49    475.29 o 
  -9   1   8     1406.63     1315.47    144.05 o 
  -8   1   8    20349.11    20132.49    482.56 o 
  -7   1   8       95.24       86.59     85.59 o 
  -6   1   8    18094.36    18633.45    369.61 o 
  -5   1   8    17165.01    16269.41    382.86 o 
  -4   1   8    31056.30    33142.57    643.62 o 
  -3   1   8    10438.31    10712.94    275.38 o 
  -2   1   8    42602.44    43099.30   1010.25 o 
  -1   1   8     5038.60     5136.05    243.24 o 
   0   1   8    21810.86    21603.60    593.89 o 
   1   1   8     1216.49      926.77    139.77 o 
   2   1   8    30363.58    31042.53    606.79 o 
   3   1   8     5613.23     5585.80    169.95 o 
   4   1   8    31657.21    31876.56    696.81 o 
   5   1   8      528.11      364.52    103.00 o 
   6   1   8     9813.91     9717.74    204.16 o 
   7   1   8      154.35      285.46    100.25 o 
   8   1   8     7073.15     6807.47    270.96 o 
   9   1   8       38.06      -66.89    153.56 o 
  10   1   8     5806.80     5672.63    287.46 o 
  11   1   8       99.31       19.98    255.34 o 
  12   1   8     5311.78     6431.35    486.59 o 
  13   1   8       84.65      167.29    498.38 o 
 -15   2   8      955.94      398.44    321.58 o 
 -14   2   8     1200.46     1073.95    302.69 o 
 -13   2   8      175.49      -28.73    243.76 o 
 -12   2   8       18.57     -147.06    365.95 o 
 -11   2   8     2012.57     1820.74    298.79 o 
 -10   2   8       75.53       49.85    124.08 o 
  -9   2   8     1494.28     1315.30    389.37 o 
  -8   2   8       11.65       -7.04    109.70 o 
  -7   2   8      244.01      150.51     93.17 o 
  -6   2   8      962.83      878.86    143.83 o 
  -5   2   8     7307.92     7307.83    206.58 o 
  -4   2   8     5707.85     5377.78    188.75 o 
  -3   2   8     2127.60     2131.09    127.84 o 
  -2   2   8     1966.81     2010.26    186.82 o 
  -1   2   8     2455.73     2691.13    197.06 o 
   0   2   8     4255.75     4059.06    220.31 o 
   1   2   8     4201.45     3996.99    221.56 o 
   2   2   8     3700.64     3453.87    193.47 o 
   3   2   8      659.38      378.19    157.47 o 
   4   2   8     4354.53     4156.45    173.89 o 
   5   2   8     3658.02     3662.19    143.48 o 
   6   2   8     5995.79     5824.22    175.85 o 
   7   2   8       55.33       78.79     94.70 o 
   8   2   8     5194.84     4768.94    239.20 o 
   9   2   8     1146.90     1029.01    187.03 o 
  10   2   8     1525.80     1485.56    229.17 o 
  11   2   8     2025.25     2055.65    329.96 o 
  12   2   8     2261.92     2702.91    696.85 o 
 -15   3   8     5136.01     5492.06    498.00 o 
 -14   3   8      862.48      263.02    476.36 o 
 -13   3   8     9360.65     9263.55    486.92 o 
 -12   3   8     4189.29     4058.56    500.75 o 
 -11   3   8     9680.89     9607.90    361.89 o 
 -10   3   8     4958.78     4864.54    331.75 o 
  -9   3   8     8089.82     7640.16    248.75 o 
  -8   3   8     3790.45     3848.67    195.79 o 
  -7   3   8     9272.92     9420.97    287.01 o 
  -6   3   8    13536.26    13624.78    301.50 o 
  -5   3   8    19620.00    19163.44    370.62 o 
  -4   3   8     8715.61     8631.13    244.36 o 
  -3   3   8    31481.06    31693.90    607.85 o 
  -2   3   8    12983.20    12929.56    557.90 o 
  -1   3   8    24348.19    24226.14    821.83 o 
   0   3   8    22912.48    23063.66    623.62 o 
   1   3   8    20919.13    20921.39    454.34 o 
   2   3   8    18274.65    17887.15    382.32 o 
   3   3   8     1559.60     1343.25    174.48 o 
   4   3   8     7198.11     6937.83    199.38 o 
   5   3   8     8661.12     8119.58    261.13 o 
   6   3   8      535.98      530.15    115.08 o 
   7   3   8    13850.75    14163.03    339.68 o 
   8   3   8     4857.76     4468.36    237.54 o 
   9   3   8     6708.95     6980.47    307.72 o 
  10   3   8     1878.21     2151.06    301.42 o 
  11   3   8     1921.35     2103.57    329.46 o 
  12   3   8     1732.86     1510.47    356.16 o 
 -15   4   8       28.27     -286.62    589.99 o 
 -14   4   8      216.31     -296.11    293.62 o 
 -13   4   8      719.93      244.42    325.82 o 
 -12   4   8      728.90      391.93    262.46 o 
 -11   4   8       95.51      127.44    183.70 o 
 -10   4   8      722.39      429.19    167.02 o 
  -9   4   8      287.21      185.14    115.34 o 
  -8   4   8       49.50      118.97    109.11 o 
  -7   4   8        8.77     -109.92     94.10 o 
  -6   4   8      497.93      375.49     95.84 o 
  -5   4   8     1572.63     1439.48    136.03 o 
  -4   4   8      437.75      200.84     92.36 o 
  -3   4   8     2870.64     2775.01    131.63 o 
  -2   4   8     2759.11     2779.09    207.42 o 
  -1   4   8       46.24       24.46    101.40 o 
   0   4   8        3.27      -16.25     77.06 o 
   1   4   8     5710.97     5912.45    214.50 o 
   2   4   8      370.32      287.71     81.11 o 
   3   4   8    10848.50    11231.76    259.38 o 
   4   4   8       13.53      -74.25     83.09 o 
   5   4   8      768.55      614.70    111.09 o 
   6   4   8      385.93      368.22    169.94 o 
   7   4   8     8887.87     8931.39    266.60 o 
   8   4   8     2099.14     1980.32    376.76 o 
   9   4   8     4879.17     4758.67    269.53 o 
  10   4   8      224.18      195.77    194.90 o 
  11   4   8     3778.35     4380.39    321.94 o 
  12   4   8      335.50      348.92    243.68 o 
 -15   5   8     8894.13     8914.66    529.75 o 
 -14   5   8       33.77      144.46    296.63 o 
 -13   5   8    10373.02    10386.29    798.46 o 
 -12   5   8      381.45      126.35    202.48 o 
 -11   5   8    11079.18    11388.17    402.44 o 
 -10   5   8      500.81      398.96    175.15 o 
  -9   5   8    15150.98    15709.84    374.76 o 
  -8   5   8      353.89      374.55    121.34 o 
  -7   5   8    14404.41    14723.78    338.13 o 
  -6   5   8      227.34      228.74     93.58 o 
  -5   5   8    18260.03    17971.16    428.06 o 
  -4   5   8      612.83      528.67     96.71 o 
  -3   5   8    26921.84    26209.78    737.83 o 
  -2   5   8      139.37       -5.08    115.84 o 
  -1   5   8    18829.92    19573.06    580.00 o 
   0   5   8      924.53      710.39    122.10 o 
   1   5   8    22458.50    22466.57    493.99 o 
   2   5   8     1113.12     1339.25    154.26 o 
   3   5   8    13726.06    14179.89    303.00 o 
   4   5   8      129.79      157.56     98.34 o 
   5   5   8    13861.53    13869.80    364.00 o 
   6   5   8      190.98      -44.11    123.55 o 
   7   5   8     6962.25     6407.83    321.73 o 
   8   5   8       33.62     -149.76    127.24 o 
   9   5   8     9035.24     8744.49    427.78 o 
  10   5   8        8.95     -173.57    184.31 o 
  11   5   8     5244.84     5794.25    371.99 o 
  12   5   8       11.14     -192.30    296.26 o 
 -15   6   8      498.98       67.15    351.54 o 
 -14   6   8       72.49      -69.08    313.94 o 
 -13   6   8      380.94      137.36    490.08 o 
 -12   6   8      286.39      215.22    213.29 o 
 -11   6   8        5.15      182.93    188.37 o 
 -10   6   8        9.01       87.44    173.71 o 
  -9   6   8        2.77     -103.95    148.80 o 
  -8   6   8       23.74      -31.63    113.22 o 
  -7   6   8        6.85       83.12    104.87 o 
  -6   6   8      323.95      278.06    184.09 o 
  -5   6   8       63.88     -102.49    131.18 o 
  -4   6   8       64.36       51.05    129.12 o 
  -3   6   8      486.11      342.32    163.76 o 
  -2   6   8     4464.95     4382.28    318.20 o 
  -1   6   8      290.15      217.02     99.90 o 
   0   6   8     3176.60     3192.87    173.77 o 
   1   6   8     1594.87     1289.41    155.34 o 
   2   6   8     3526.32     3398.43    181.87 o 
   3   6   8       76.74      -62.35    113.62 o 
   4   6   8      420.54      254.89    121.28 o 
   5   6   8     3928.19     3691.17    249.71 o 
   6   6   8     2962.89     2991.56    279.50 o 
   7   6   8     4940.62     4887.93    297.43 o 
   8   6   8       88.43      140.94    290.76 o 
   9   6   8     2998.49     2753.87    436.57 o 
  10   6   8      564.65      386.12    254.91 o 
  11   6   8     3867.88     4287.72    410.30 o 
  12   6   8      488.98      581.24    375.10 o 
 -14   7   8     2164.95     2297.32    531.74 o 
 -13   7   8     4614.63     5419.92    966.45 o 
 -12   7   8     6138.37     6762.52   1063.31 o 
 -11   7   8     4610.96     5158.75    426.72 o 
 -10   7   8     7686.34     8021.36    428.63 o 
  -9   7   8     6159.41     6436.74    371.56 o 
  -8   7   8    13093.13    13028.97    394.07 o 
  -7   7   8    11294.18    11380.49    355.87 o 
  -6   7   8    11458.07    10654.60    334.48 o 
  -5   7   8    20111.54    19550.95    643.17 o 
  -4   7   8    10602.97    10044.73    649.10 o 
  -3   7   8     5444.78     4565.96    268.69 o 
  -2   7   8    16490.73    16123.12    524.03 o 
  -1   7   8    20558.88    21153.66    486.81 o 
   0   7   8    13210.94    13556.65    362.79 o 
   1   7   8     7785.81     7451.26    260.72 o 
   2   7   8    14761.28    14990.66    397.42 o 
   3   7   8     7251.54     7906.63    279.72 o 
   4   7   8     7545.11     7461.64    276.34 o 
   5   7   8     4641.48     4595.77    281.63 o 
   6   7   8     1171.95      979.13    215.00 o 
   7   7   8     7845.18     7871.33    381.49 o 
   8   7   8     2047.88     1919.42    273.03 o 
   9   7   8     4693.76     4375.81    372.05 o 
  10   7   8     1579.30      685.50    369.51 o 
  11   7   8     3449.05     3548.10    537.84 o 
 -14   8   8     1399.86     1364.57    504.98 o 
 -13   8   8      273.47      779.11    330.41 o 
 -12   8   8       16.66       42.25    272.42 o 
 -11   8   8        1.86       16.12    228.72 o 
 -10   8   8       42.59       10.65    227.75 o 
  -9   8   8      141.63      283.49    212.13 o 
  -8   8   8      167.56      168.86    153.33 o 
  -7   8   8       28.63      -16.36    140.24 o 
  -6   8   8       86.25      108.15    168.51 o 
  -5   8   8     1057.74     1221.30    226.92 o 
  -4   8   8      861.55      902.82    184.40 o 
  -3   8   8      244.97      214.75    141.48 o 
  -2   8   8      645.58      279.38    158.97 o 
  -1   8   8       17.14      -87.26    106.49 o 
   0   8   8     2784.41     2789.14    200.00 o 
   1   8   8       61.44       52.00    122.46 o 
   2   8   8     4383.80     4554.29    222.73 o 
   3   8   8      809.84      542.91    146.72 o 
   4   8   8      801.68      850.35    315.49 o 
   5   8   8       54.27      231.91    175.66 o 
   6   8   8      847.67      525.46    193.31 o 
   7   8   8     1339.41      809.04    543.09 o 
   8   8   8     6539.04     7261.80    389.23 o 
   9   8   8     2136.93     1411.60    289.21 o 
  10   8   8     2123.36     1522.40    399.99 o 
  11   8   8      789.71     -103.98    391.86 o 
 -14   9   8     4357.95     5337.05    701.42 o 
 -13   9   8        6.78      248.14    328.61 o 
 -12   9   8     8861.83     8757.47    511.05 o 
 -11   9   8      113.30       -3.28    298.38 o 
 -10   9   8    11213.67    11237.90    663.15 o 
  -9   9   8     1252.31      780.97    267.67 o 
  -8   9   8    18279.95    19654.20    688.27 o 
  -7   9   8      229.93      267.46    153.72 o 
  -6   9   8    17311.53    16786.80    575.45 o 
  -5   9   8      362.72      334.11    160.12 o 
  -4   9   8    17415.34    17085.04    573.70 o 
  -3   9   8     1772.45     1610.81    229.26 o 
  -2   9   8    17164.22    16876.64    567.64 o 
  -1   9   8      959.25      850.14    148.18 o 
   0   9   8    25373.82    26192.05    591.70 o 
   1   9   8      468.11      101.14    132.80 o 
   2   9   8    18907.93    19518.41    490.15 o 
   3   9   8      438.98      258.18    142.71 o 
   4   9   8     7992.16     7663.53    356.90 o 
   5   9   8      667.29      878.32    206.09 o 
   6   9   8    10174.85    10057.34    434.59 o 
   7   9   8      375.09      340.59    216.00 o 
   8   9   8     6171.74     6342.96    398.97 o 
   9   9   8      561.19      518.39    268.80 o 
  10   9   8     6293.80     6318.22    568.32 o 
  11   9   8      314.82       32.51    386.10 o 
 -13  10   8       70.92     -199.08    325.57 o 
 -12  10   8       35.15       42.71    305.48 o 
 -11  10   8       19.31     -249.15    272.49 o 
 -10  10   8      108.62      110.66    257.60 o 
  -9  10   8      609.08      704.62    249.75 o 
  -8  10   8      872.39      711.59    253.80 o 
  -7  10   8      230.96      169.52    161.19 o 
  -6  10   8      155.50     -116.99    184.64 o 
  -5  10   8      530.12      460.04    305.67 o 
  -4  10   8       53.95      -70.61    172.32 o 
  -3  10   8       16.17     -211.62    162.12 o 
  -2  10   8     2273.26     2371.50    215.70 o 
  -1  10   8      114.34      -24.11    125.99 o 
   0  10   8     1781.05     1633.76    313.71 o 
   1  10   8       83.91       32.32    137.51 o 
   2  10   8     2507.97     2612.57    224.15 o 
   3  10   8     1669.59     1787.39    244.96 o 
   4  10   8     7386.61     8077.52    383.60 o 
   5  10   8     1674.73     1612.84    257.47 o 
   6  10   8     5510.47     5706.06    406.43 o 
   7  10   8      226.99      321.10    238.16 o 
   8  10   8     2965.99     2887.86    799.13 o 
   9  10   8       87.75      249.49    274.00 o 
  10  10   8     4349.09     4389.40    587.28 o 
 -13  11   8      627.72      326.23    401.18 o 
 -12  11   8     6150.95     7319.44   1932.21 o 
 -11  11   8     1023.34      488.99    305.76 o 
 -10  11   8     7645.28     7380.62    475.59 o 
  -9  11   8     1340.58     1051.93    304.11 o 
  -8  11   8    13944.66    14351.95    605.91 o 
  -7  11   8     1288.05     1252.26    196.38 o 
  -6  11   8    10102.57     9992.05    454.38 o 
  -5  11   8     7712.71     7950.03    403.42 o 
  -4  11   8    15477.86    16010.71    582.53 o 
  -3  11   8     4912.09     4851.68    346.17 o 
  -2  11   8    15475.15    15959.29    439.21 o 
  -1  11   8     3925.71     3907.89    373.87 o 
   0  11   8     9487.67     9226.84    328.89 o 
   1  11   8     2892.94     2865.47    416.27 o 
   2  11   8    11405.02    11476.71    378.68 o 
   3  11   8     6716.37     6867.55    352.57 o 
   4  11   8    21219.31    22667.63    699.15 o 
   5  11   8      521.28      379.27    315.83 o 
   6  11   8     4471.67     5223.39    345.90 o 
   7  11   8      847.44      514.45    251.53 o 
   8  11   8     4495.46     4715.48    612.86 o 
   9  11   8      346.13      187.05    277.75 o 
 -12  12   8      293.57      548.47    371.82 o 
 -11  12   8       45.30     -144.64    310.00 o 
 -10  12   8       25.17     -538.01    358.67 o 
  -9  12   8      293.62      229.46    269.49 o 
  -8  12   8        2.12      -98.84    229.08 o 
  -7  12   8     1203.23      957.31    282.82 o 
  -6  12   8      198.48      382.25    232.54 o 
  -5  12   8       83.73      212.38    219.67 o 
  -4  12   8      490.25      383.37    223.73 o 
  -3  12   8       20.10       51.92    272.14 o 
  -2  12   8      277.36      165.97    146.49 o 
  -1  12   8      317.17      379.61    155.04 o 
   0  12   8       39.03      -77.58    140.81 o 
   1  12   8     1898.42     1838.99    214.68 o 
   2  12   8      393.90       77.95    192.88 o 
   3  12   8      423.82      602.27    203.11 o 
   4  12   8     1967.77     1470.23    260.60 o 
   5  12   8     1853.57     1516.55    272.48 o 
   6  12   8     2132.35     2067.39    311.03 o 
   7  12   8     2097.35     1706.77    316.41 o 
   8  12   8     1230.78      722.30    281.24 o 
   9  12   8     1600.24     1961.18    362.61 o 
 -11  13   8     3919.87     5054.01   1229.10 o 
 -10  13   8     3565.75     3542.71    432.24 o 
  -9  13   8     6206.79     6325.60    477.83 o 
  -8  13   8     2241.17     2140.55    351.07 o 
  -7  13   8     9618.56     9881.37    633.35 o 
  -6  13   8     1491.64     1552.97    400.16 o 
  -5  13   8     4999.60     5259.62    573.57 o 
  -4  13   8     3892.76     3866.46    474.16 o 
  -3  13   8    18495.59    19021.09    685.43 o 
  -2  13   8     6843.78     7046.27    431.05 o 
  -1  13   8    12286.67    12738.63    404.28 o 
   0  13   8     1573.48     1448.68    202.77 o 
   1  13   8     7404.62     7476.63    325.75 o 
   2  13   8     5095.31     5259.85    289.23 o 
   3  13   8     3778.72     4143.98    347.58 o 
   4  13   8     3477.93     4702.08    638.93 o 
   5  13   8     5055.95     5459.28    419.30 o 
   6  13   8     1239.16     1252.64    280.60 o 
   7  13   8     5401.75     5910.13    426.94 o 
   8  13   8      605.83      308.63    317.38 o 
 -10  14   8       22.87       20.85    341.45 o 
  -9  14   8      195.46       84.51    325.47 o 
  -8  14   8      129.31      270.96    307.68 o 
  -7  14   8      764.03      670.48    297.97 o 
  -6  14   8      104.61       95.69    258.55 o 
  -5  14   8      188.00      -93.91    236.54 o 
  -4  14   8      141.99      -58.00    243.03 o 
  -3  14   8      646.91      679.33    274.30 o 
  -2  14   8      464.45      551.69    183.58 o 
  -1  14   8       40.83      -25.78    170.68 o 
   0  14   8      111.31      100.23    180.59 o 
   1  14   8      549.03      599.84    308.30 o 
   2  14   8      622.15      482.48    222.47 o 
   3  14   8     1557.04     1216.16    360.53 o 
   4  14   8        4.55     -175.18    253.85 o 
   5  14   8     1625.71     1724.05    318.85 o 
   6  14   8       18.45     -236.08    266.34 o 
   7  14   8     1715.01     1707.85    407.95 o 
  -9  15   8     5540.22     6689.13    590.47 o 
  -8  15   8      190.72       31.55    322.41 o 
  -7  15   8     6450.96     6567.40   1348.49 o 
  -6  15   8       99.61     -438.94    528.69 o 
  -5  15   8     9725.42     9812.01    760.35 o 
  -4  15   8      106.67      229.63    284.43 o 
  -3  15   8     9268.56     8709.30    494.06 o 
  -2  15   8      958.32     1219.15    414.22 o 
  -1  15   8    10773.00    10890.13    401.86 o 
   0  15   8      321.04      207.28    243.56 o 
   1  15   8    10218.87    10011.66    402.11 o 
   2  15   8      884.76      803.18    258.84 o 
   3  15   8     5647.92     6295.82    395.90 o 
   4  15   8        4.91     -362.75    241.83 o 
   5  15   8     5672.28     6471.20    463.99 o 
   6  15   8       64.23     -345.59    284.82 o 
  -8  16   8      135.08       43.90    338.64 o 
  -7  16   8      140.77       -2.11    307.39 o 
  -6  16   8        3.31      177.81    668.57 o 
  -5  16   8      190.64      127.76    296.46 o 
  -4  16   8        7.27     -258.54    288.62 o 
  -3  16   8      320.29      753.46    444.87 o 
  -2  16   8        3.14     -413.33    275.55 o 
  -1  16   8      177.53      138.60    300.60 o 
   0  16   8      269.67      106.40    213.58 o 
   1  16   8     1913.41     1611.49    265.60 o 
   2  16   8      534.66      301.90    264.31 o 
   3  16   8     1292.20     1209.38    336.49 o 
   4  16   8      292.50      392.14    279.15 o 
   5  16   8      987.59      994.99    327.22 o 
  -6  17   8     2012.68     1141.38    737.32 o 
  -5  17   8     3216.69     2598.08    782.71 o 
  -4  17   8     2946.06     3600.96    462.74 o 
  -3  17   8     5271.82     5604.61    815.39 o 
  -2  17   8     2827.18     2989.28    622.85 o 
  -1  17   8     3841.54     3754.31    461.92 o 
   0  17   8     3384.80     3370.61    462.50 o 
   1  17   8     3413.61     3866.84    391.19 o 
   2  17   8     4731.71     4903.64    739.36 o 
   3  17   8     2421.15     2412.81    355.44 o 
 -15   0   9    10197.99    10383.16    786.77 o 
 -13   0   9     9978.51     9815.86    682.46 o 
 -11   0   9    19598.84    20726.63    663.61 o 
  -9   0   9    15556.88    15610.45    646.39 o 
  -7   0   9    21210.39    20776.48    880.25 o 
  -5   0   9    40944.50    41821.94   1832.47 o 
  -3   0   9    31006.30    29416.75   1081.43 o 
  -1   0   9     9442.47     9673.27    510.06 o 
   1   0   9    40916.86    40637.81   1377.78 o 
   3   0   9    20073.68    18402.61    752.23 o 
   5   0   9    22729.02    22060.79    487.32 o 
   7   0   9     1579.60     1180.42    915.98 o 
   9   0   9    13630.10    14635.39    785.76 o 
  11   0   9     3354.15     3981.62    586.61 o 
 -15   1   9      168.98      302.28    316.76 o 
 -14   1   9      391.33      414.59    284.33 o 
 -13   1   9      807.79      392.90    265.23 o 
 -12   1   9       12.13     -127.19    230.86 o 
 -11   1   9     1572.94     1577.21    506.19 o 
 -10   1   9      650.53      492.09    137.42 o 
  -9   1   9      605.58      523.56    171.25 o 
  -8   1   9      230.15       80.33    103.76 o 
  -7   1   9      690.67      402.86    100.87 o 
  -6   1   9     3322.37     3120.44    173.64 o 
  -5   1   9      273.36      127.82     78.79 o 
  -4   1   9     3860.69     3718.34    169.93 o 
  -3   1   9     8254.18     8174.65    333.06 o 
  -2   1   9     5617.07     5434.85    267.85 o 
  -1   1   9     7638.41     7284.56    307.91 o 
   0   1   9     1493.70     1124.00    167.03 o 
   1   1   9     3774.65     3580.36    229.18 o 
   2   1   9       46.45        0.98    121.74 o 
   3   1   9    10621.70    10124.94    356.20 o 
   4   1   9     1617.98     1389.28    176.82 o 
   5   1   9    10061.98     9654.49    230.69 o 
   6   1   9     1771.53     1644.83    171.91 o 
   7   1   9     3448.49     3113.54    188.00 o 
   8   1   9      589.81      441.66    281.04 o 
   9   1   9     5718.04     5792.59    365.78 o 
  10   1   9      743.94      510.68    255.62 o 
  11   1   9     5756.44     6182.58    438.05 o 
  12   1   9      328.26      -52.28    313.25 o 
 -15   2   9     3664.74     3025.63    425.56 o 
 -14   2   9     3212.66     2725.00    371.18 o 
 -13   2   9     6912.36     6729.68    416.45 o 
 -12   2   9    11932.24    12841.87    533.70 o 
 -11   2   9    12866.52    13067.37    418.25 o 
 -10   2   9    11912.69    12257.58    385.13 o 
  -9   2   9    10450.47    10168.14    286.66 o 
  -8   2   9     5831.40     5541.99    204.14 o 
  -7   2   9    11290.60    11082.41    280.68 o 
  -6   2   9     2209.75     1755.80    158.10 o 
  -5   2   9    33825.57    32873.00    663.42 o 
  -4   2   9      345.04      117.42     87.74 o 
  -3   2   9     2733.46     2534.06    142.47 o 
  -2   2   9    10041.19     9777.68    357.25 o 
  -1   2   9    20980.97    20955.12    596.38 o 
   0   2   9    16173.36    16715.41    510.91 o 
   1   2   9    10738.34    11279.67    393.48 o 
   2   2   9     2581.27     2611.47    168.39 o 
   3   2   9    13316.47    13292.37    291.65 o 
   4   2   9     1109.73      889.01    191.57 o 
   5   2   9    12931.61    12541.34    294.11 o 
   6   2   9     3648.20     3609.47    175.88 o 
   7   2   9    15252.13    15044.35    311.36 o 
   8   2   9     1747.62     1887.86    253.94 o 
   9   2   9     1309.70     1335.41    208.44 o 
  10   2   9      158.49       59.80    201.30 o 
  11   2   9     2347.72     3396.97    387.46 o 
  12   2   9     1012.06     1171.87    351.54 o 
 -15   3   9        8.76      -75.07    335.34 o 
 -14   3   9       44.62     -330.43    282.88 o 
 -13   3   9       15.80     -261.11    260.43 o 
 -12   3   9       46.40      -52.91    234.36 o 
 -11   3   9        1.15      176.00    171.79 o 
 -10   3   9        8.44      -16.93    128.63 o 
  -9   3   9     1241.98     1118.52    148.97 o 
  -8   3   9     1409.01     1325.22    179.39 o 
  -7   3   9      197.31       74.09     99.54 o 
  -6   3   9     5405.99     5269.02    185.28 o 
  -5   3   9      267.84      210.65     97.27 o 
  -4   3   9     2203.57     2191.41    143.71 o 
  -3   3   9      317.25      186.02     82.05 o 
  -2   3   9     4261.39     4229.24    166.69 o 
  -1   3   9     7635.27     7506.09    315.63 o 
   0   3   9     3661.21     3861.28    234.02 o 
   1   3   9     6129.03     6400.59    291.86 o 
   2   3   9     5992.13     5882.31    287.88 o 
   3   3   9     3589.22     3718.89    155.08 o 
   4   3   9     8562.67     8509.80    253.96 o 
   5   3   9     2793.12     2513.09    234.55 o 
   6   3   9    10656.62    10792.38    327.30 o 
   7   3   9     6517.38     6663.61    230.65 o 
   8   3   9     3728.84     4178.53    469.53 o 
   9   3   9     1229.67     1374.28    244.41 o 
  10   3   9     2907.40     3115.69    277.15 o 
  11   3   9     1888.92     1943.41    526.08 o 
  12   3   9     3318.41     3466.50    442.67 o 
 -15   4   9     1612.21     1268.87    364.98 o 
 -14   4   9    10625.17    10872.75    547.47 o 
 -13   4   9     1287.10      439.46    399.82 o 
 -12   4   9     8597.82     9150.75    463.99 o 
 -11   4   9       48.26     -106.13    169.05 o 
 -10   4   9    13844.76    14347.67    441.74 o 
  -9   4   9      380.86      282.50    143.48 o 
  -8   4   9    13549.74    13090.75    326.90 o 
  -7   4   9     1178.09      986.02    127.03 o 
  -6   4   9     7605.10     7899.46    228.61 o 
  -5   4   9     2749.49     2616.11    168.43 o 
  -4   4   9    12584.89    12171.68    316.90 o 
  -3   4   9     2815.48     2894.99    225.92 o 
  -2   4   9    23782.43    23759.49    665.84 o 
  -1   4   9     2735.30     2758.86    221.88 o 
   0   4   9    17877.26    17688.43    816.75 o 
   1   4   9     3646.30     3707.15    183.43 o 
   2   4   9     9406.28     9268.04    339.69 o 
   3   4   9     4949.11     4903.42    173.59 o 
   4   4   9    10963.36    10945.33    271.58 o 
   5   4   9     1615.72     1560.94    167.75 o 
   6   4   9     5379.81     5282.52    282.01 o 
   7   4   9      473.74      446.13    152.17 o 
   8   4   9     9272.09     9622.36    343.72 o 
   9   4   9      104.36       25.88    178.93 o 
  10   4   9     3568.82     3695.15    552.96 o 
  11   4   9       74.76      -60.16    268.05 o 
  12   4   9     1318.41     1262.03    617.94 o 
 -15   5   9        3.26     -522.60    451.47 o 
 -14   5   9       35.76     -250.59    312.08 o 
 -13   5   9      313.07       29.70    278.14 o 
 -12   5   9       26.50       82.34    211.94 o 
 -11   5   9       29.97     -126.75    182.31 o 
 -10   5   9      389.74      329.02    169.76 o 
  -9   5   9        7.27       -9.19    123.30 o 
  -8   5   9     2317.20     2037.44    235.43 o 
  -7   5   9      303.90      103.45    118.54 o 
  -6   5   9     3053.87     3019.47    198.62 o 
  -5   5   9     1353.02     1326.33    199.53 o 
  -4   5   9     5528.71     4959.28    276.18 o 
  -3   5   9        1.20      -25.11    215.24 o 
  -2   5   9      140.89      165.72    132.79 o 
  -1   5   9     3675.19     3927.87    245.68 o 
   0   5   9     3546.94     3210.79    179.96 o 
   1   5   9      377.57      234.80    156.92 o 
   2   5   9    10009.55    10275.43    310.73 o 
   3   5   9      815.19      379.57    124.16 o 
   4   5   9    11145.82    11506.24    343.40 o 
   5   5   9     1605.02     1563.98    220.08 o 
   6   5   9     9196.03     9566.32    387.41 o 
   7   5   9        2.33       63.58    177.99 o 
   8   5   9     3745.69     3673.29    629.28 o 
   9   5   9      106.40       13.21    307.87 o 
  10   5   9     5240.01     5315.25    432.03 o 
  11   5   9      120.55      146.07    273.82 o 
 -15   6   9     1491.76     1256.87    525.31 o 
 -14   6   9     5626.11     6080.47    701.76 o 
 -13   6   9     2039.65     2274.72    862.47 o 
 -12   6   9     9994.96    10238.15    522.00 o 
 -11   6   9     3236.55     4046.90    387.84 o 
 -10   6   9     8155.01     8127.47    420.62 o 
  -9   6   9      694.51      726.13    170.70 o 
  -8   6   9    16380.31    17081.92    467.95 o 
  -7   6   9     6141.77     6321.55    262.23 o 
  -6   6   9    22602.73    22633.32    542.67 o 
  -5   6   9     2153.00     2093.67    428.27 o 
  -4   6   9    14593.28    15358.83    516.99 o 
  -3   6   9     4118.14     4313.13    299.23 o 
  -2   6   9    12335.83    11279.76    466.03 o 
  -1   6   9      153.38      165.23    151.82 o 
   0   6   9    15649.66    15192.00    398.07 o 
   1   6   9     2914.59     3119.54    198.72 o 
   2   6   9    14063.19    14478.32    390.56 o 
   3   6   9     1281.64      977.28    151.77 o 
   4   6   9     3947.56     3862.16    259.66 o 
   5   6   9       23.36       93.43    172.71 o 
   6   6   9     5096.70     5027.50    514.30 o 
   7   6   9     1164.50      800.69    411.34 o 
   9   6   9       75.78     -134.80    300.08 o 
  10   6   9     2422.95     2352.53    461.63 o 
  11   6   9       34.29      -46.40    392.54 o 
 -14   7   9      117.88      347.49    427.76 o 
 -13   7   9      186.53     -437.50    291.67 o 
 -12   7   9      274.75       78.32    286.02 o 
 -11   7   9       42.85     -229.18    224.21 o 
 -10   7   9       41.66       35.38    227.13 o 
  -9   7   9     2251.39     2432.81    312.09 o 
  -8   7   9      114.21      -53.24    139.69 o 
  -7   7   9      771.16      537.79    149.15 o 
  -6   7   9     3203.86     3407.11    266.83 o 
  -5   7   9      418.02      239.64    164.30 o 
  -4   7   9      129.46       32.29    153.11 o 
  -3   7   9      307.04      310.58    162.32 o 
  -2   7   9     1511.71     1297.67    209.46 o 
  -1   7   9     3698.96     3644.86    270.20 o 
   0   7   9     3577.78     3641.21    204.20 o 
   1   7   9     7085.20     7604.18    276.84 o 
   2   7   9     4204.00     4131.91    217.05 o 
   3   7   9     3237.09     3306.27    203.62 o 
   4   7   9     2375.17     2444.40    213.11 o 
   5   7   9     1606.35     1598.34    415.23 o 
   6   7   9     4415.31     5101.43    321.95 o 
   7   7   9     2892.67     2612.22    290.26 o 
   8   7   9     5440.41     5667.86    363.65 o 
   9   7   9     1658.42     1040.79    377.30 o 
  10   7   9     2389.85     1295.48    404.73 o 
  11   7   9     2197.24     1884.46    479.58 o 
 -14   8   9     1392.93     1279.56    494.15 o 
 -13   8   9     9735.31    10299.28    571.56 o 
 -12   8   9     2110.96     1858.59    358.18 o 
 -11   8   9     7357.22     7849.51    453.47 o 
 -10   8   9     3412.45     4200.64    408.25 o 
  -9   8   9    11355.97    10935.91    498.82 o 
  -8   8   9     5085.53     4936.15    267.25 o 
  -7   8   9    14025.98    13843.35    419.07 o 
  -6   8   9     2016.66     2342.97    628.77 o 
  -5   8   9    14878.26    14796.50    527.45 o 
  -4   8   9     1386.93     1122.38    301.26 o 
  -3   8   9     7187.63     6653.64    420.65 o 
  -2   8   9     7307.96     7133.45    353.50 o 
  -1   8   9    10256.90    10167.44    324.54 o 
   0   8   9     4965.11     5034.17    234.65 o 
   1   8   9    14170.97    14332.14    400.74 o 
   2   8   9     5123.46     5316.33    305.02 o 
   3   8   9     8805.23     9308.21    321.69 o 
   4   8   9     2557.16     2261.58    268.58 o 
   5   8   9    10019.04    10155.90    476.87 o 
   6   8   9      406.50      226.65    202.92 o 
   7   8   9     3615.79     4241.45    364.19 o 
   8   8   9     1879.21     1281.85    282.52 o 
   9   8   9      369.60      -69.95    272.81 o 
  10   8   9     1242.88      675.34    407.78 o 
 -13   9   9      113.93      261.01    343.85 o 
 -12   9   9        2.78       48.66    324.21 o 
 -11   9   9     1408.17     1428.09    318.78 o 
 -10   9   9      529.70      191.60    260.75 o 
  -9   9   9      925.48     1086.68    279.43 o 
  -8   9   9       24.63     -131.27    155.94 o 
  -7   9   9     1765.47     1718.09    238.35 o 
  -6   9   9       23.82      119.06    187.53 o 
  -5   9   9      396.72      384.69    184.07 o 
  -4   9   9       56.86     -119.55    172.11 o 
  -3   9   9     3707.79     3581.38    650.96 o 
  -2   9   9      709.31      180.64    249.95 o 
  -1   9   9     7448.16     6861.27    379.86 o 
   0   9   9      395.44      259.23    134.41 o 
   1   9   9     6852.92     7078.65    287.37 o 
   2   9   9      101.03      182.00    146.14 o 
   3   9   9     3566.56     3967.89    254.58 o 
   4   9   9     1361.83     1330.35    250.12 o 
   5   9   9     4647.51     4861.24    319.08 o 
   6   9   9      194.62     -122.98    193.86 o 
   7   9   9     5398.91     5396.66    370.29 o 
   8   9   9      211.91      124.98    257.68 o 
   9   9   9     5875.71     5913.87    578.65 o 
  10   9   9     1593.58     1480.07    458.92 o 
 -13  10   9     4459.98     5301.58    547.73 o 
 -12  10   9      337.97      454.11    305.71 o 
 -11  10   9     7886.16     8362.49    507.70 o 
 -10  10   9        1.85       -6.38    305.67 o 
  -9  10   9     9295.52     9356.84    498.17 o 
  -8  10   9        7.38      -32.54    227.43 o 
  -7  10   9    11382.32    12159.40    430.56 o 
  -6  10   9      534.83      376.97    202.51 o 
  -5  10   9    19167.02    20247.71    676.93 o 
  -4  10   9      788.39      902.69    339.53 o 
  -3  10   9    17498.14    17253.91    723.78 o 
  -2  10   9      138.13      193.80    191.00 o 
  -1  10   9    14506.94    14563.67    419.80 o 
   0  10   9      112.92       63.21    141.43 o 
   1  10   9    16093.61    16584.26    478.80 o 
   2  10   9      387.67      256.05    161.42 o 
   3  10   9    13548.67    14271.83    432.80 o 
   4  10   9     1279.59     1237.26    233.34 o 
   5  10   9     8643.15     8961.40    429.26 o 
   6  10   9        0.59       17.84    220.48 o 
   7  10   9     3326.54     3030.09    335.97 o 
   8  10   9        0.68       -8.87    248.31 o 
   9  10   9     3424.45     3057.39    404.95 o 
 -12  11   9        0.39      -69.09    328.05 o 
 -11  11   9       24.34      222.28    306.23 o 
 -10  11   9       12.39     -312.86    269.12 o 
  -9  11   9      373.15      106.62    267.19 o 
  -8  11   9      627.40      379.21    239.00 o 
  -7  11   9      373.51      285.23    172.54 o 
  -6  11   9       37.20       37.33    216.73 o 
  -5  11   9      478.55      330.90    217.96 o 
  -4  11   9     1270.08     1249.27    257.22 o 
  -3  11   9     2721.72     2971.63    338.35 o 
  -2  11   9     1238.44      940.87    456.55 o 
  -1  11   9     6279.04     6042.86    275.29 o 
   0  11   9     1620.01     1409.82    197.74 o 
   1  11   9     3071.98     2753.67    232.87 o 
   2  11   9       94.35       78.78    162.99 o 
   3  11   9     6314.45     6108.47    640.63 o 
   4  11   9     4759.14     4986.47    335.28 o 
   5  11   9     3737.31     3854.03    348.03 o 
   6  11   9     1523.87     1626.40    550.88 o 
   7  11   9     3554.90     4416.70    406.31 o 
   8  11   9      871.14      496.93    271.18 o 
   9  11   9     4521.09     5362.21    481.58 o 
 -12  12   9     3201.83     3370.65    533.94 o 
 -11  12   9     5515.96     6132.49    711.75 o 
 -10  12   9     1889.61     1688.01    344.92 o 
  -9  12   9     6046.79     6494.32    670.94 o 
  -8  12   9     2614.97     2266.94    354.28 o 
  -7  12   9    10001.89    10471.95    402.92 o 
  -6  12   9     2716.71     2844.41    531.06 o 
  -5  12   9    11487.85    11248.85    504.44 o 
  -4  12   9     4130.08     4020.62    397.45 o 
  -3  12   9     8185.05     7972.49    429.41 o 
  -2  12   9     3606.54     3752.67    339.24 o 
  -1  12   9     3972.19     3910.12    240.91 o 
   0  12   9     6369.62     6497.71    298.12 o 
   1  12   9     2218.61     2483.26    243.24 o 
   2  12   9     4459.55     4497.29    277.87 o 
   3  12   9     4306.07     4234.07    364.59 o 
   4  12   9     2247.36     2417.88    314.88 o 
   5  12   9     4009.90     4257.73    386.78 o 
   6  12   9      715.54      148.01    254.42 o 
   7  12   9     4704.90     4937.20    450.09 o 
   8  12   9      875.66      637.08    321.57 o 
 -11  13   9       38.08     -355.07    333.79 o 
 -10  13   9       38.34     -421.52    305.34 o 
  -9  13   9      159.49      474.67    317.99 o 
  -8  13   9      665.98      739.99    299.53 o 
  -7  13   9      883.37      489.35    285.85 o 
  -6  13   9      787.95     1009.65    313.46 o 
  -5  13   9        5.51      -34.65    229.51 o 
  -4  13   9     1268.33     1458.18    598.12 o 
  -3  13   9     1731.26     1629.29    290.10 o 
  -2  13   9      613.34      737.83    261.32 o 
  -1  13   9      609.89      489.14    189.18 o 
   0  13   9     1193.64     1307.85    216.21 o 
   1  13   9      153.73      238.13    186.59 o 
   2  13   9     2174.79     2550.67    305.74 o 
   3  13   9     3692.06     4031.70    370.63 o 
   4  13   9     2091.57     1998.36    300.89 o 
   5  13   9     1759.37     1529.19    513.62 o 
   6  13   9     3759.06     3107.23    380.33 o 
   7  13   9      614.51      742.73    322.06 o 
 -10  14   9     6314.11     6529.31    525.67 o 
  -9  14   9       28.44       85.07    325.90 o 
  -8  14   9     6315.50     6288.32    890.92 o 
  -7  14   9      230.10      357.10    276.82 o 
  -6  14   9     2965.16     3704.34    465.19 o 
  -5  14   9     1187.17      883.76    307.06 o 
  -4  14   9     5398.98     6072.67    425.64 o 
  -3  14   9      125.71       51.24    361.72 o 
  -2  14   9    13470.14    13268.59    434.87 o 
  -1  14   9      146.59      400.58    320.81 o 
   0  14   9     9355.13    10102.92    389.90 o 
   1  14   9      457.91      402.58    206.21 o 
   2  14   9     6078.76     6144.42    371.65 o 
   3  14   9        3.98      -21.87    226.86 o 
   4  14   9     4204.94     4541.91    403.58 o 
   5  14   9     1018.57      746.76    300.31 o 
   6  14   9     4655.58     5559.43    476.56 o 
  -8  15   9      362.70      351.79    307.34 o 
  -7  15   9       14.84      255.88    309.40 o 
  -6  15   9      703.79      600.49    602.53 o 
  -5  15   9       22.35      301.21    282.58 o 
  -4  15   9     1209.06     1121.69    329.54 o 
  -3  15   9       13.63      172.24    277.48 o 
  -2  15   9      374.61      337.01    299.21 o 
  -1  15   9       75.33      158.78    248.81 o 
   0  15   9     2505.49     2620.31    433.45 o 
   1  15   9       19.96      199.51    213.87 o 
   2  15   9     3056.77     3434.60    450.79 o 
   3  15   9      289.25        9.98    257.88 o 
   4  15   9     4041.21     4267.78    411.63 o 
   5  15   9      205.91      219.34    299.50 o 
  -7  16   9     1512.83     1642.28    403.90 o 
  -6  16   9     4710.39     4346.72    880.25 o 
  -5  16   9     1598.66     1612.75    627.42 o 
  -4  16   9     3241.43     3708.15    682.79 o 
  -3  16   9      797.60      913.58    336.27 o 
  -2  16   9     4538.03     4774.03    941.38 o 
  -1  16   9     1071.06      943.64    351.99 o 
   0  16   9     3940.10     4256.41    702.13 o 
   1  16   9     1086.25     1002.69    332.93 o 
   2  16   9     3098.93     3578.87    380.24 o 
   3  16   9      875.64     1035.31    307.70 o 
  -4  17   9       85.31      184.80    328.47 o 
  -3  17   9     1046.54     1565.79    388.46 o 
  -2  17   9      754.84      333.13    531.06 o 
  -1  17   9      500.38      361.39    368.39 o 
   0  17   9     1080.87     1313.56    390.42 o 
   1  17   9     1512.18     1594.68    321.67 o 
 -14   0  10     1399.04     1122.75    453.50 o 
 -12   0  10     2335.44     2076.16    428.78 o 
 -10   0  10     3519.69     3668.43    295.09 o 
  -6   0  10     6834.12     6834.69    302.65 o 
  -4   0  10      155.10       84.34    129.89 o 
  -2   0  10     2213.10     1950.84    307.19 o 
   0   0  10     2016.88     1840.09    279.42 o 
   2   0  10     8443.19     8405.56    488.39 o 
   4   0  10    14989.63    13693.16    650.28 o 
   6   0  10    18996.52    18581.77    457.51 o 
   8   0  10     3733.24     3924.44    803.20 o 
  10   0  10     7022.41     7484.67    623.86 o 
 -15   1  10     1011.14      858.54    348.56 o 
 -14   1  10     9226.83     9593.67    514.35 o 
 -13   1  10      267.30     -136.74    262.11 o 
 -12   1  10    10003.02     9321.22    461.13 o 
 -11   1  10     2319.41     2410.61    207.11 o 
 -10   1  10    13065.67    13374.19    411.35 o 
  -9   1  10     2894.22     2956.99    334.82 o 
  -8   1  10    13379.30    12612.61    317.09 o 
  -7   1  10     1167.07      577.87    173.77 o 
  -6   1  10    13845.54    13607.13    312.32 o 
  -5   1  10     1219.45      909.69    109.27 o 
  -4   1  10     6601.62     5938.91    218.30 o 
  -3   1  10     4103.15     3984.91    252.57 o 
  -2   1  10     6543.35     6230.68    298.49 o 
  -1   1  10     1521.54     1334.49    186.41 o 
   0   1  10    11935.75    11130.57    433.86 o 
   1   1  10      491.15      389.04    148.99 o 
   2   1  10    10165.31     9693.70    481.28 o 
   3   1  10      224.36      -49.23    148.55 o 
   4   1  10     9179.18     9285.42    357.94 o 
   5   1  10       57.23       12.89    111.72 o 
   6   1  10     3185.00     3481.18    371.04 o 
   7   1  10       18.56        4.47    128.07 o 
   8   1  10     4340.84     4483.72    509.19 o 
   9   1  10      284.53      243.37    196.11 o 
  10   1  10     1501.84     1689.01    321.17 o 
  11   1  10       34.13      268.32    301.90 o 
 -15   2  10      109.73     -547.15    364.77 o 
 -14   2  10      101.12       51.54    289.57 o 
 -13   2  10     1183.45      989.58    289.37 o 
 -12   2  10     2521.40     2329.74    594.79 o 
 -11   2  10      166.47     -161.35    175.55 o 
 -10   2  10     5648.49     5730.13    236.70 o 
  -9   2  10     2068.24     1992.01    417.43 o 
  -8   2  10     2104.11     2006.12    280.06 o 
  -7   2  10     2076.13     2109.28    189.77 o 
  -6   2  10     9923.61     9540.41    254.48 o 
  -5   2  10      243.12      110.61     94.01 o 
  -4   2  10    13790.87    13680.92    345.74 o 
  -3   2  10    14104.11    13590.99    338.13 o 
  -2   2  10     3051.10     3052.11    228.49 o 
  -1   2  10     8636.88     8758.58    360.95 o 
   0   2  10     1675.49     1042.44    188.14 o 
   1   2  10      642.98      345.89    150.60 o 
   2   2  10     8901.48     8560.45    353.42 o 
   3   2  10     2689.24     1745.91    293.14 o 
   4   2  10     6946.84     6697.45    325.53 o 
   5   2  10     2824.99     2918.57    480.04 o 
   6   2  10     5775.63     5490.92    244.19 o 
   7   2  10     3173.69     3894.12    298.06 o 
   8   2  10     4107.88     4178.29    406.63 o 
   9   2  10     2775.27     3279.78    455.89 o 
  10   2  10     2984.13     3061.06    525.52 o 
  11   2  10     2256.98     3329.40    419.37 o 
 -15   3  10     2688.26     2448.97    410.97 o 
 -14   3  10     2052.76     1437.68    328.94 o 
 -13   3  10     5712.44     5657.03    638.77 o 
 -12   3  10     5188.41     5137.95    374.06 o 
 -11   3  10    11571.44    11736.74    402.00 o 
 -10   3  10     2119.68     2132.89    188.75 o 
  -9   3  10     9134.39     8889.54    278.16 o 
  -8   3  10     3471.39     3589.17    186.01 o 
  -7   3  10     6217.40     5958.31    210.40 o 
  -6   3  10     5620.99     5618.68    197.16 o 
  -5   3  10     2154.92     1729.83    176.06 o 
  -4   3  10     7643.96     7724.34    243.46 o 
  -3   3  10     7946.07     7722.77    339.39 o 
  -2   3  10     1844.40     1865.95    291.61 o 
  -1   3  10    10092.83     9913.96    393.26 o 
   0   3  10     3980.77     3817.78    251.84 o 
   1   3  10     5009.96     4791.82    279.59 o 
   2   3  10     4708.43     4651.39    212.08 o 
   3   3  10     3153.31     3120.13    386.89 o 
   4   3  10     2402.02     1804.24    259.11 o 
   5   3  10     1243.47     1207.83    204.85 o 
   6   3  10     1510.12     1380.41    339.18 o 
   7   3  10     4649.88     4548.52    243.60 o 
   8   3  10       25.55       28.34    199.61 o 
   9   3  10     1818.80     1831.42    242.65 o 
  10   3  10      554.45      566.61    264.57 o 
  11   3  10      411.25       71.12    420.99 o 
 -15   4  10      890.32      803.71    494.48 o 
 -14   4  10      134.70        0.00    404.39 o 
 -13   4  10      289.91      259.10    360.03 o 
 -12   4  10       22.63     -112.54    205.91 o 
 -11   4  10     1559.70     1180.36    214.88 o 
 -10   4  10      180.19      162.44    146.16 o 
  -9   4  10     2844.84     2864.19    356.74 o 
  -8   4  10      489.84      341.32    143.79 o 
  -7   4  10     5990.70     5871.05    256.79 o 
  -6   4  10     2654.31     2656.75    190.44 o 
  -5   4  10     6585.05     6217.76    320.59 o 
  -4   4  10        5.20      -98.71    132.31 o 
  -3   4  10    10206.99    10400.21    413.12 o 
  -2   4  10      873.58      623.15    163.43 o 
  -1   4  10    10024.79    10068.34    397.61 o 
   0   4  10     1753.75     1728.66    217.93 o 
   1   4  10    12756.14    12883.98    464.23 o 
   2   4  10     1617.54     1503.68    187.58 o 
   3   4  10     6710.48     6335.72    252.48 o 
   4   4  10      117.82        7.60    124.25 o 
   5   4  10    10859.18    11438.67    423.00 o 
   6   4  10      690.20      688.24    288.39 o 
   7   4  10    15814.81    15599.01    532.60 o 
   8   4  10      118.22      361.04    305.84 o 
   9   4  10    10792.34    10289.00    636.06 o 
  10   4  10      460.45      664.84    387.80 o 
  11   4  10     5004.19     5322.14    458.71 o 
 -15   5  10     9335.84    11073.40    840.96 o 
 -14   5  10      153.70     -385.77    405.07 o 
 -13   5  10     6661.78     5763.12    565.27 o 
 -12   5  10      379.16      198.73    259.96 o 
 -11   5  10     5433.49     5330.93    366.82 o 
 -10   5  10      176.42       12.35    207.60 o 
  -9   5  10     7824.60     7899.49    313.09 o 
  -8   5  10      359.71      132.14    150.50 o 
  -7   5  10     9570.33     9587.68    331.36 o 
  -6   5  10      365.80      232.31    135.16 o 
  -5   5  10    10638.16    10432.85    420.21 o 
  -4   5  10        4.65       15.25    142.29 o 
  -3   5  10    11491.48    10895.99    426.10 o 
  -2   5  10      250.33      311.62    152.23 o 
  -1   5  10    15853.99    15195.26    516.55 o 
   0   5  10      731.11      584.28    165.98 o 
   1   5  10     6783.62     6748.07    259.29 o 
   2   5  10        6.14      -25.80    115.05 o 
   3   5  10     4080.31     4133.68    218.60 o 
   4   5  10      162.70       33.84    146.42 o 
   5   5  10     3240.28     3898.10    284.59 o 
   6   5  10      397.34      180.49    186.27 o 
   7   5  10     3544.72     2021.47   1399.29 o 
   8   5  10      195.39      142.59    300.08 o 
   9   5  10     1504.92      919.20    370.52 o 
  10   5  10       19.14     -370.52    358.67 o 
  11   5  10      690.79      225.23    404.73 o 
 -14   6  10       50.48      125.99    426.41 o 
 -13   6  10      445.96      413.21    307.67 o 
 -12   6  10       16.57      329.14    274.94 o 
 -11   6  10      295.46      233.43    311.93 o 
 -10   6  10     1139.23      924.88    253.85 o 
  -9   6  10     1300.82     1414.90    204.32 o 
  -8   6  10      465.44      372.12    163.72 o 
  -7   6  10     7564.88     7525.09    298.04 o 
  -6   6  10     2450.96     3114.71    435.21 o 
  -5   6  10     5685.01     5764.40    321.09 o 
  -4   6  10       17.41     -121.28    147.72 o 
  -3   6  10     6727.46     6759.90    341.89 o 
  -2   6  10      349.64      410.74    178.68 o 
  -1   6  10     5222.85     4724.82    367.48 o 
   0   6  10     1577.73     1201.90    214.27 o 
   1   6  10     8232.72     8053.12    291.19 o 
   2   6  10     4388.21     3974.66    330.78 o 
   3   6  10     8130.37     8395.48    306.71 o 
   4   6  10     1691.11     1339.25    188.27 o 
   5   6  10     4999.33     5117.85    308.04 o 
   6   6  10     2633.09     2337.27    284.52 o 
   7   6  10    10889.75    11127.35    460.73 o 
   8   6  10      144.01       76.18    235.25 o 
   9   6  10    10368.73    11442.57    687.88 o 
  10   6  10      657.55      407.10    392.20 o 
 -14   7  10     3553.18     3798.72    609.30 o 
 -13   7  10     5809.21     7008.24    548.00 o 
 -12   7  10     2779.86     2662.82    358.50 o 
 -11   7  10     6587.31     6593.92    428.35 o 
 -10   7  10     5379.96     5343.01    396.78 o 
  -9   7  10     5778.07     6081.27    302.71 o 
  -8   7  10     6641.93     6406.64    290.41 o 
  -7   7  10     3818.50     4085.46    241.53 o 
  -6   7  10     5652.90     5355.48    331.24 o 
  -5   7  10    10359.58    10272.92    428.54 o 
  -4   7  10     9803.34     9865.69    423.76 o 
  -3   7  10     6407.93     6181.12    350.88 o 
  -2   7  10     6544.76     6894.28    352.41 o 
  -1   7  10     7383.05     7464.08    359.97 o 
   0   7  10     3314.16     3086.32    414.60 o 
   1   7  10     6125.94     6080.88    259.78 o 
   2   7  10     4455.91     4078.06    322.93 o 
   3   7  10     2688.02     2484.12    236.90 o 
   4   7  10     5400.97     5742.43    314.98 o 
   5   7  10      592.67      568.69    195.14 o 
   6   7  10     1260.55     1127.91    242.09 o 
   7   7  10      742.84      417.56    235.31 o 
   8   7  10      226.40      184.74    232.16 o 
   9   7  10      873.47       93.48    372.90 o 
  10   7  10      134.91      165.96    378.99 o 
 -14   8  10        4.95      407.10    482.97 o 
 -13   8  10       97.21      -74.99    322.67 o 
 -12   8  10       28.50        1.11    295.89 o 
 -11   8  10      222.59      225.92    268.93 o 
 -10   8  10      777.88      495.87    261.08 o 
  -9   8  10       22.30      319.04    247.46 o 
  -8   8  10     2243.90     2579.52    243.33 o 
  -7   8  10      645.35      900.55    268.30 o 
  -6   8  10     1693.90     1584.39    242.50 o 
  -5   8  10     4362.00     4527.52    357.99 o 
  -4   8  10     4816.49     4998.62    330.03 o 
  -3   8  10     5647.45     5891.31    339.06 o 
  -2   8  10     2839.79     2809.20    290.68 o 
  -1   8  10     4854.69     4590.81    308.32 o 
   0   8  10     8233.11     8364.85    309.16 o 
   1   8  10     3173.72     3017.64    230.09 o 
   2   8  10     2986.30     3347.56    516.25 o 
   3   8  10     5515.23     5418.15    329.50 o 
   4   8  10     8863.73     9182.36    504.31 o 
   5   8  10       83.54      116.81    204.80 o 
   6   8  10     3460.11     3768.59    342.20 o 
   7   8  10     3365.23     3574.40    356.70 o 
   8   8  10     4266.09     4341.34    629.79 o 
   9   8  10     2114.16     2664.12    487.37 o 
  10   8  10     4681.71     5149.41    619.12 o 
 -13   9  10       92.88     -209.33    328.55 o 
 -12   9  10     8086.28     9550.30    550.16 o 
 -11   9  10       21.72      -81.25    279.01 o 
 -10   9  10     8522.77     9694.45    516.64 o 
  -9   9  10     1302.36      947.84    310.41 o 
  -8   9  10     4611.66     4806.23    374.06 o 
  -7   9  10      840.14      703.31    174.86 o 
  -6   9  10    14280.18    13994.15    535.57 o 
  -5   9  10       46.75     -152.77    182.20 o 
  -4   9  10    10314.62     9924.96    444.56 o 
  -3   9  10     3810.14     4008.17    355.96 o 
  -2   9  10    11934.38    11570.28    483.50 o 
  -1   9  10     1774.67     1724.33    260.68 o 
   0   9  10    12764.99    13372.53    406.69 o 
   1   9  10      616.13      523.73    166.12 o 
   2   9  10     9037.08     9061.75    333.22 o 
   3   9  10     1180.88     1147.98    200.19 o 
   4   9  10     7411.72     7530.34    380.58 o 
   5   9  10       89.84      130.29    218.03 o 
   6   9  10     4726.16     4984.33    340.50 o 
   7   9  10      145.14       98.39    249.38 o 
   8   9  10      683.98      321.27    266.73 o 
   9   9  10       69.52      531.06    412.52 o 
 -12  10  10      611.86      471.66    335.37 o 
 -11  10  10      377.84      233.20    297.74 o 
 -10  10  10      624.66      518.79    292.80 o 
  -9  10  10       43.92       32.07    261.72 o 
  -8  10  10     1653.46     2228.60    312.06 o 
  -7  10  10      144.16       47.85    167.78 o 
  -6  10  10     3549.46     4382.29    592.03 o 
  -5  10  10     1622.85     1743.99    260.49 o 
  -4  10  10     2667.67     3864.37    357.25 o 
  -3  10  10      163.61      212.50    197.20 o 
  -2  10  10     3446.82     3138.38    373.23 o 
  -1  10  10       53.99       28.01    150.42 o 
   0  10  10    10139.13    10051.61    433.72 o 
   1  10  10       56.54      151.71    154.44 o 
   2  10  10    11377.97    12051.82    397.96 o 
   3  10  10       73.58      -97.01    177.61 o 
   4  10  10    11306.50    12417.19    507.92 o 
   5  10  10      564.45      634.84    667.72 o 
   6  10  10     9957.57     9586.83    458.71 o 
   7  10  10      417.34      404.99    338.35 o 
   8  10  10     6437.26     7049.72    693.46 o 
   9  10  10        2.99     -184.15    301.29 o 
 -12  11  10     3353.51     3786.78    464.19 o 
 -11  11  10      382.97      474.84    331.59 o 
 -10  11  10     6797.55     7529.14    517.71 o 
  -9  11  10      519.75      245.76    294.42 o 
  -8  11  10     9567.61    10101.44    536.82 o 
  -7  11  10     1316.79     1380.66    293.97 o 
  -6  11  10     8945.76     8787.91    563.75 o 
  -5  11  10      353.78      323.92    236.79 o 
  -4  11  10    11116.94    11527.52    588.47 o 
  -3  11  10      711.61      526.41    263.84 o 
  -2  11  10     6452.91     7226.09    646.72 o 
  -1  11  10     3288.68     3519.01    548.42 o 
   0  11  10     3971.63     4120.64    255.28 o 
   1  11  10     1948.31     2300.85    341.16 o 
   2  11  10    14068.64    14717.70    463.90 o 
   3  11  10     1079.98      799.12    226.32 o 
   4  11  10     4920.29     4872.67    338.42 o 
   5  11  10      498.27      713.61    257.22 o 
   6  11  10      662.61      728.75    282.37 o 
   7  11  10      248.78      -82.43    271.01 o 
   8  11  10     1360.23      869.13    318.30 o 
 -11  12  10       53.19       17.45    350.09 o 
 -10  12  10     1927.19     1571.91    379.19 o 
  -9  12  10     1905.16     2023.09    473.66 o 
  -8  12  10      146.96      292.07    293.98 o 
  -7  12  10     1065.63     1438.72    233.30 o 
  -6  12  10      918.53      479.66    428.10 o 
  -5  12  10     1929.13     2080.97    528.18 o 
  -4  12  10     3251.26     3819.11    596.94 o 
  -3  12  10     1421.14     1404.89    296.40 o 
  -2  12  10      804.94      710.32    257.48 o 
  -1  12  10     5185.41     5346.69    334.76 o 
   0  12  10     1045.52      684.37    197.63 o 
   1  12  10     1532.43     1405.74    219.72 o 
   2  12  10     3708.15     3298.43    297.62 o 
   3  12  10     3671.48     3870.57    369.04 o 
   4  12  10     3773.50     4073.23    391.14 o 
   5  12  10     1530.60     1328.35    296.69 o 
   6  12  10     4146.23     4695.82    714.29 o 
   7  12  10     2113.00     1520.41    352.55 o 
 -10  13  10      907.16     1028.94    346.71 o 
  -9  13  10     6458.73     7167.29    533.85 o 
  -8  13  10     3649.26     4170.35    879.23 o 
  -7  13  10     2715.15     2063.49    375.77 o 
  -6  13  10     2454.10     2799.48    361.84 o 
  -5  13  10     3106.27     3328.97    414.38 o 
  -4  13  10     2433.96     2684.10    668.23 o 
  -3  13  10     6391.64     6102.69    444.02 o 
  -2  13  10     4583.17     4870.54    402.20 o 
  -1  13  10     3148.45     3359.96    406.37 o 
   0  13  10     3481.04     3178.38    289.73 o 
   1  13  10     5276.02     5024.68    318.15 o 
   2  13  10      411.10      477.78    243.92 o 
   3  13  10     4123.54     4797.72    395.63 o 
   4  13  10     1171.98      948.09    262.17 o 
   5  13  10     2548.04     2769.01    728.86 o 
   6  13  10      164.44      313.63    299.92 o 
  -9  14  10      365.49      137.45    323.63 o 
  -8  14  10      253.54      188.47    358.31 o 
  -7  14  10      333.41       79.36    386.44 o 
  -6  14  10      138.62      299.51    295.66 o 
  -5  14  10     1301.34     1016.53    414.72 o 
  -4  14  10      258.30     -251.69    264.23 o 
  -3  14  10     4503.26     4419.62    405.07 o 
  -2  14  10       52.76       38.44    281.45 o 
  -1  14  10     2408.93     3043.31    360.00 o 
   0  14  10        9.28     -131.18    198.28 o 
   1  14  10     6833.57     7976.55    371.34 o 
   2  14  10      128.46     -148.56    234.09 o 
   3  14  10     2812.75     3053.88    370.52 o 
   4  14  10      201.88      -42.13    267.06 o 
   5  14  10     5525.09     5960.34    452.39 o 
  -8  15  10      915.40      879.89    367.04 o 
  -7  15  10     3643.47     3175.18    449.16 o 
  -6  15  10       13.03      103.08    463.49 o 
  -5  15  10     4783.41     4408.05    560.87 o 
  -4  15  10      173.00       33.90    305.14 o 
  -3  15  10     8118.91     8160.84    530.30 o 
  -2  15  10       88.59       60.14    312.05 o 
  -1  15  10     5108.92     5432.17    543.17 o 
   0  15  10       14.81      -22.17    216.60 o 
   1  15  10     2142.84     2057.91    365.44 o 
   2  15  10       33.54     -136.12    259.94 o 
   3  15  10     2118.95     2619.88    344.39 o 
   4  15  10       20.72     -225.31    390.51 o 
  -6  16  10      546.25       50.80    693.63 o 
  -5  16  10     2395.60     3031.26    426.96 o 
  -4  16  10      812.11      100.74    425.73 o 
  -3  16  10     1988.76     1577.95    387.70 o 
  -2  16  10       68.34        3.69    323.45 o 
  -1  16  10     2451.17     1907.30    400.64 o 
   0  16  10      528.17      201.34    239.75 o 
   1  16  10     2600.70     3091.48    370.55 o 
   2  16  10     2042.89     2433.00    356.99 o 
 -15   0  11     7330.35     7320.06    812.17 o 
 -13   0  11     4227.28     3727.94    555.11 o 
 -11   0  11     2565.91     2929.68    826.74 o 
  -7   0  11    30182.89    30272.69   1558.13 o 
  -5   0  11    13286.73    13581.18    703.79 o 
  -3   0  11    10683.68    11056.81    612.01 o 
  -1   0  11     6296.94     6378.17    450.12 o 
   1   0  11     4420.03     4901.83    406.09 o 
   3   0  11     4298.29     4359.59    391.18 o 
   5   0  11     1627.41     1287.69    318.03 o 
   7   0  11     2609.61     3973.49    484.66 o 
   9   0  11      441.31      601.17    382.04 o 
  11   0  11       50.92     -123.28    474.16 o 
 -15   1  11      619.12      -92.31    344.58 o 
 -14   1  11      254.65     -175.06    298.93 o 
 -13   1  11     1361.31      828.40    277.81 o 
 -12   1  11       16.31      -60.36    193.96 o 
 -11   1  11     3249.10     4043.67    379.41 o 
 -10   1  11     1430.76     1417.78    244.68 o 
  -9   1  11     6711.33     6547.12    240.87 o 
  -8   1  11     1604.14     1245.85    387.81 o 
  -7   1  11    10377.00     9528.20    278.26 o 
  -6   1  11       65.34       82.82    104.81 o 
  -5   1  11     4486.31     4375.92    198.03 o 
  -4   1  11      158.03       27.07    110.36 o 
  -3   1  11    11925.08    11410.89    979.49 o 
  -2   1  11     1585.37     1201.86    192.66 o 
  -1   1  11     6731.25     6338.83    317.92 o 
   0   1  11     2487.11     2653.72    263.50 o 
   1   1  11     4325.25     4208.85    269.24 o 
   2   1  11     1408.40     1080.60    201.97 o 
   3   1  11    10366.39    10329.29    415.95 o 
   4   1  11     1460.87      936.36    213.24 o 
   5   1  11    16439.29    16256.57    432.72 o 
   6   1  11     1008.81      648.94    165.57 o 
   7   1  11     5548.45     5391.50    321.88 o 
   8   1  11     1208.61     1225.07    219.09 o 
   9   1  11     6451.91     6772.05    762.22 o 
  10   1  11      182.60      387.28    289.17 o 
  11   1  11     7865.23     8758.56    546.27 o 
 -15   2  11     3890.06     4167.47    717.00 o 
 -14   2  11      938.14      456.11    304.58 o 
 -13   2  11     5275.99     4785.98    434.79 o 
 -12   2  11     4800.72     5379.41    669.42 o 
 -11   2  11     7493.80     7563.37    289.53 o 
 -10   2  11     4341.26     4441.86    226.80 o 
  -9   2  11     5352.89     5238.11    225.83 o 
  -8   2  11     1986.24     1876.75    270.99 o 
  -7   2  11     7559.67     7527.85    241.36 o 
  -6   2  11     2204.74     2097.84    339.44 o 
  -5   2  11     4169.41     3753.04    255.99 o 
  -4   2  11     2100.54     2240.95    165.01 o 
  -3   2  11     3399.21     3777.43    265.82 o 
  -2   2  11      151.53      119.69    152.50 o 
  -1   2  11     2321.77     2441.95    246.49 o 
   0   2  11     2798.81     2965.91    421.84 o 
   1   2  11     1802.02     1420.78    218.06 o 
   2   2  11     2009.28     1698.44    226.66 o 
   3   2  11     2809.69     2305.79    357.65 o 
   4   2  11     1396.14     1036.12    167.99 o 
   5   2  11      670.19      198.77    148.57 o 
   6   2  11      834.43      897.60    178.32 o 
   7   2  11     5838.95     5555.55    329.14 o 
   8   2  11      462.10      303.46    318.71 o 
   9   2  11      621.71      424.55    255.36 o 
  10   2  11       41.73      390.51    409.47 o 
  11   2  11       65.23     -348.85    458.92 o 
 -15   3  11      103.03     -245.89    451.47 o 
 -14   3  11      586.88      491.78    428.44 o 
 -13   3  11     1044.99     1094.98    403.38 o 
 -12   3  11     1759.94     1680.17    528.69 o 
 -11   3  11     1353.01     1036.98    256.05 o 
 -10   3  11     4104.15     4501.94    271.22 o 
  -9   3  11      471.96      382.32    160.02 o 
  -8   3  11     6913.12     6871.91    286.39 o 
  -7   3  11     2314.26     2117.34    227.24 o 
  -6   3  11     6692.00     6634.96    269.56 o 
  -5   3  11     5201.55     4902.03    303.98 o 
  -4   3  11     7658.05     7497.04    355.11 o 
  -3   3  11     6223.79     5629.00    551.55 o 
  -2   3  11     8407.47     8101.21    370.99 o 
  -1   3  11     6842.06     6719.38    340.41 o 
   0   3  11     6106.00     6157.11    320.02 o 
   1   3  11     7120.42     6958.37    339.73 o 
   2   3  11     7145.90     6822.05    337.72 o 
   3   3  11     4085.69     4216.75    223.35 o 
   4   3  11    11552.72    11289.19    354.88 o 
   5   3  11     1937.32     1287.14    216.49 o 
   6   3  11    12971.11     6484.52    494.48 o 
   7   3  11     5082.37     4537.40    424.38 o 
   8   3  11     8501.45     7900.58    550.71 o 
   9   3  11     1579.18     1435.02    413.54 o 
  10   3  11     6816.31     7278.07    590.67 o 
 -14   4  11     3971.02     3720.83    607.61 o 
 -13   4  11     1889.64     1034.69    428.78 o 
 -12   4  11     5831.03     5907.67    707.01 o 
 -11   4  11     2106.95     2305.79    323.43 o 
 -10   4  11     5380.11     5376.16    287.90 o 
  -9   4  11      510.42      427.74    172.89 o 
  -8   4  11     7204.55     7327.02    298.91 o 
  -7   4  11      938.95      738.53    162.84 o 
  -6   4  11     5108.10     5312.25    249.72 o 
  -5   4  11      140.95      -13.89    165.11 o 
  -4   4  11     2738.43     3270.58    298.21 o 
  -3   4  11      456.83       98.63    168.66 o 
  -2   4  11     5860.10     6302.65    328.20 o 
  -1   4  11      284.66       46.23    167.02 o 
   0   4  11    17266.93    18297.69    589.50 o 
   1   4  11       34.71       74.87    171.61 o 
   2   4  11     4489.67     4466.20    289.16 o 
   3   4  11     2470.73     1975.28    198.18 o 
   4   4  11     1692.88     1406.76    184.93 o 
   5   4  11      365.01      -33.96    173.19 o 
   6   4  11     2335.13     1700.32    256.48 o 
   7   4  11       60.56      306.38    220.64 o 
   8   4  11      200.14      128.02    314.30 o 
   9   4  11        5.53     -213.03    336.66 o 
  10   4  11      273.52      -89.07    395.25 o 
 -14   5  11     2224.84     2171.33    508.37 o 
 -13   5  11       16.73      167.31    301.31 o 
 -12   5  11     1157.58      689.71    423.02 o 
 -11   5  11       14.99      -12.81    240.72 o 
 -10   5  11     2562.21     3253.48    357.57 o 
  -9   5  11       88.36       74.89    157.85 o 
  -8   5  11     6758.41     6744.65    294.72 o 
  -7   5  11      433.79      273.67    153.17 o 
  -6   5  11     5697.91     5327.61    323.35 o 
  -5   5  11        1.55      121.46    159.04 o 
  -4   5  11     6872.71     6701.26    349.12 o 
  -3   5  11      126.73       83.29    171.34 o 
  -2   5  11    13966.48    13310.26    494.07 o 
  -1   5  11        5.15       50.36    167.96 o 
   0   5  11    18168.07    19126.78    622.64 o 
   1   5  11        8.31       71.90    177.87 o 
   2   5  11    10960.31    11154.10    425.17 o 
   3   5  11       94.40      363.37    150.21 o 
   4   5  11    12210.60    12151.97    379.79 o 
   5   5  11     1011.76      598.83    207.68 o 
   6   5  11    13426.29    14036.99    516.97 o 
   7   5  11      385.36      -17.40    256.22 o 
   8   5  11     8967.41     9338.31    609.30 o 
   9   5  11      141.98      156.14    363.75 o 
  10   5  11     8594.47     8444.51    645.88 o 
 -14   6  11     3224.61     4100.50    626.23 o 
 -13   6  11      406.15      435.47    327.16 o 
 -12   6  11     6366.79     6870.38    472.05 o 
 -11   6  11      571.66      434.23    266.37 o 
 -10   6  11    11251.78    11455.59    519.86 o 
  -9   6  11     1585.57     1835.13    230.58 o 
  -8   6  11     4202.23     4215.06    254.41 o 
  -7   6  11      281.10      103.06    156.06 o 
  -6   6  11    10580.73    10424.25    443.11 o 
  -5   6  11      238.42      254.44    179.81 o 
  -4   6  11     1371.57     1229.30    224.86 o 
  -3   6  11     1040.51      548.39    194.33 o 
  -2   6  11    10061.05     9934.86    428.12 o 
  -1   6  11      484.56      245.97    270.10 o 
   0   6  11     5598.06     5530.24    321.41 o 
   1   6  11     1892.18     1628.59    188.58 o 
   2   6  11     2612.32     2817.75    264.62 o 
   3   6  11      429.11      432.02    159.32 o 
   4   6  11     2533.04     2818.96    488.90 o 
   5   6  11      364.78      363.77    330.56 o 
   6   6  11      926.66      433.24    206.74 o 
   7   6  11        1.41     -134.22    224.61 o 
   8   6  11       10.61      740.03    366.80 o 
   9   6  11       64.67       -0.34    368.49 o 
  10   6  11      426.63      192.71    422.34 o 
 -14   7  11      562.18      485.68    471.45 o 
 -13   7  11      639.11      719.95    346.67 o 
 -12   7  11      711.82      391.93    621.49 o 
 -11   7  11     1249.44      804.82    291.34 o 
 -10   7  11      114.77      -42.70    253.16 o 
  -9   7  11     1592.47     1337.40    220.78 o 
  -8   7  11     3690.23     4199.81    291.25 o 
  -7   7  11      626.92      467.76    156.95 o 
  -6   7  11     7220.11     7536.26    509.05 o 
  -5   7  11     2931.00     3465.12    317.79 o 
  -4   7  11     4732.71     4794.40    327.00 o 
  -3   7  11     1292.89     1299.74    238.78 o 
  -2   7  11     4394.36     4311.73    466.03 o 
  -1   7  11     4893.41     4802.68    316.42 o 
   0   7  11     8031.51     8477.55    407.67 o 
   1   7  11     2921.45     2998.87    233.09 o 
   2   7  11    12945.09    13193.99    484.50 o 
   3   7  11     3691.07     3733.85    269.37 o 
   4   7  11     5305.11     5253.77    317.78 o 
   5   7  11     4422.32     4185.61    300.30 o 
   6   7  11     5266.15     5427.22    388.74 o 
   7   7  11     4969.07     5091.14    584.24 o 
   8   7  11     5104.79     6205.79    471.77 o 
   9   7  11     1830.36     1243.66    463.66 o 
 -13   8  11     9252.46     9326.26    557.39 o 
 -12   8  11     2316.78     3037.01    871.44 o 
 -11   8  11     5020.18     5968.82    807.60 o 
 -10   8  11     2450.45     2324.51    351.22 o 
  -9   8  11     2077.92     1311.95    296.44 o 
  -8   8  11     1775.51     2179.74    507.30 o 
  -7   8  11     7243.05     7305.83    319.29 o 
  -6   8  11      927.91      924.65    234.79 o 
  -5   8  11     4916.41     4928.64    638.43 o 
  -4   8  11     2492.15     2442.88    289.09 o 
  -3   8  11     1431.53     1318.57    239.69 o 
  -2   8  11     1080.41      749.92    268.24 o 
  -1   8  11     4537.83     4685.70    322.80 o 
   0   8  11      863.35      399.08    205.33 o 
   1   8  11     3967.11     3926.04    236.44 o 
   2   8  11      157.94       -1.35    161.77 o 
   3   8  11     2960.93     3085.14    257.02 o 
   4   8  11     1265.71      765.00    217.74 o 
   5   8  11     3784.16     4264.91    360.92 o 
   6   8  11      701.66       56.72    215.88 o 
   7   8  11     1676.64     1403.16    303.50 o 
   8   8  11      145.54      158.62    279.80 o 
   9   8  11       76.04     -299.74    396.94 o 
 -13   9  11     2282.47     2677.87    454.52 o 
 -12   9  11      109.79      227.60    326.80 o 
 -11   9  11     1558.09     1750.10    359.18 o 
 -10   9  11      196.70      167.04    281.20 o 
  -9   9  11     3118.24     2734.69    376.00 o 
  -8   9  11       81.18      105.95    186.70 o 
  -7   9  11     4499.14     4642.34    287.01 o 
  -6   9  11       66.21      -51.73    197.09 o 
  -5   9  11     2706.97     3237.08    398.47 o 
  -4   9  11        5.35     1013.02    477.55 o 
  -3   9  11     9291.07     9296.29    447.83 o 
  -2   9  11     1368.01     1314.18    403.89 o 
  -1   9  11     4615.20     5038.14    363.69 o 
   0   9  11     1482.86     1372.10    194.04 o 
   1   9  11     8507.80     8299.33    347.93 o 
   2   9  11     2747.72     3154.62    254.67 o 
   3   9  11    14800.26    15322.44    553.16 o 
   4   9  11     1114.20     1483.91    296.18 o 
   5   9  11    10592.22    11338.36    494.62 o 
   6   9  11     1005.65      487.52    267.39 o 
   7   9  11     4360.32     4709.53    426.56 o 
   8   9  11       38.27      -72.31    283.41 o 
 -12  10  11      259.45      -14.60    344.54 o 
 -11  10  11     2892.56     3029.30    420.83 o 
 -10  10  11       48.78     -118.87    283.09 o 
  -9  10  11     6473.13     6933.32    485.89 o 
  -8  10  11      279.33      174.00    207.53 o 
  -7  10  11     5961.33     5932.66    316.93 o 
  -6  10  11      100.87       28.94    216.17 o 
  -5  10  11    10782.64    10430.94    488.23 o 
  -4  10  11        3.20       23.94    285.68 o 
  -3  10  11     7378.75     7540.16    435.04 o 
  -2  10  11        9.90      272.24    222.65 o 
  -1  10  11     2414.67     2843.11    334.27 o 
   0  10  11       10.16      -53.71    170.07 o 
   1  10  11     2488.15     2965.98    265.86 o 
   2  10  11      424.30      321.97    181.54 o 
   3  10  11     4830.73     5369.85    373.30 o 
   4  10  11       16.16      183.45    211.70 o 
   5  10  11     3203.80     3370.87    861.79 o 
   6  10  11       33.87      201.59    265.85 o 
   7  10  11      380.53      344.48    298.23 o 
   8  10  11        3.28     -310.43    297.70 o 
 -11  11  11     1601.17     1813.64    401.87 o 
 -10  11  11      107.23        6.89    310.75 o 
  -9  11  11     3512.78     4132.88    451.23 o 
  -8  11  11     1749.91     1432.42    335.93 o 
  -7  11  11     2694.13     2990.68    493.30 o 
  -6  11  11     2701.38     3043.58    370.91 o 
  -5  11  11     4575.97     4554.19    370.33 o 
  -4  11  11      946.43      728.85    298.05 o 
  -3  11  11     3959.50     4167.97   1037.40 o 
  -2  11  11     3180.74     3294.22   1135.11 o 
  -1  11  11     6926.80     7164.17    498.04 o 
   0  11  11     2700.75     2922.49    469.86 o 
   1  11  11     6827.39     6498.73    314.53 o 
   2  11  11     3295.80     3589.23    661.91 o 
   3  11  11     6861.98     7253.82    397.54 o 
   4  11  11     1930.71     1821.14    283.35 o 
   5  11  11     5659.60     5485.80    462.82 o 
   6  11  11      983.77      608.38    287.21 o 
   7  11  11     4283.95     5122.90    487.71 o 
 -11  12  11     1709.53     1198.03    407.07 o 
 -10  12  11     2331.40     2731.03    441.21 o 
  -9  12  11     4635.14     4990.70    782.37 o 
  -8  12  11     1628.44     1271.88    350.01 o 
  -7  12  11     4145.12     5033.06    443.52 o 
  -6  12  11     1174.26     1195.47    299.65 o 
  -5  12  11     3379.99     4272.88    414.38 o 
  -4  12  11      932.35      683.57    283.83 o 
  -3  12  11     4376.22     4595.52    437.17 o 
  -2  12  11       30.37      126.74    257.09 o 
  -1  12  11      621.06      753.75    288.90 o 
   0  12  11      481.22      507.12    197.68 o 
   1  12  11     1141.96      989.98    221.48 o 
   2  12  11     2095.00     1936.35    495.67 o 
   3  12  11      782.83      412.26    256.97 o 
   4  12  11      494.70      448.74    263.56 o 
   5  12  11       15.52     -222.64    446.90 o 
   6  12  11      270.86      321.25    301.03 o 
 -10  13  11     2289.59     2318.92    430.08 o 
  -9  13  11       65.41       17.34    339.45 o 
  -8  13  11     3024.73     2994.69    738.17 o 
  -7  13  11      215.04      215.18    307.03 o 
  -6  13  11     3185.19     3468.75    439.11 o 
  -5  13  11     1240.98     1489.45    455.37 o 
  -4  13  11     5794.69     6073.27    443.97 o 
  -3  13  11      975.00      764.65    301.16 o 
  -2  13  11     4426.23     4708.30    910.05 o 
  -1  13  11      730.31      597.56    297.18 o 
   0  13  11     4642.02     4648.91    293.45 o 
   1  13  11     1598.96     1569.68    254.41 o 
   2  13  11     4805.41     5137.12    418.98 o 
   3  13  11      901.86      748.32    288.67 o 
   4  13  11     5944.99     6240.75    421.08 o 
   5  13  11     1273.21     1158.32    317.93 o 
  -8  14  11     3327.48     3726.39    758.32 o 
  -7  14  11      423.03      595.35    398.30 o 
  -6  14  11     2032.14     2203.50    859.76 o 
  -5  14  11      133.55      347.47    294.26 o 
  -4  14  11     2539.44     2557.19    397.51 o 
  -3  14  11      130.46      211.36    288.75 o 
  -2  14  11     3697.39     4836.96    651.47 o 
  -1  14  11      315.01      458.14    379.50 o 
   0  14  11     3020.65     3465.48    315.80 o 
   1  14  11      174.55      168.98    272.31 o 
   2  14  11     1228.68      847.46    297.37 o 
   3  14  11      186.87       58.98    250.17 o 
   4  14  11      405.35      126.48    298.40 o 
  -7  15  11      133.29      -35.83    353.93 o 
  -6  15  11     4510.74     5666.33    546.64 o 
  -5  15  11     1432.33     1415.00    395.54 o 
  -4  15  11     4949.45     5392.91   1050.27 o 
  -3  15  11       10.50     -353.67    320.30 o 
  -2  15  11     4316.16     5241.41    526.98 o 
  -1  15  11      330.19     -184.56    352.74 o 
   0  15  11     8133.88     8607.00    403.37 o 
   1  15  11      177.39      336.12    274.91 o 
   2  15  11     3396.82     4402.58    975.25 o 
   3  15  11      163.83      148.79    274.50 o 
  -4  16  11     1954.09     2243.57   1086.00 o 
  -3  16  11      581.45      306.04    495.84 o 
  -2  16  11     1086.69      557.05    570.86 o 
  -1  16  11      148.42      -69.83    746.47 o 
   0  16  11     1529.65     1501.09    409.61 o 
 -14   0  12      682.41      946.29    506.68 o 
 -12   0  12      541.62      278.06    349.19 o 
 -10   0  12     3796.34     4194.99    507.02 o 
  -8   0  12    15438.03    15067.63    943.58 o 
  -6   0  12     6370.89     6734.76    318.18 o 
  -4   0  12    18947.41    19244.93    886.01 o 
  -2   0  12    14840.93    15608.77    776.95 o 
   0   0  12    10289.76    10319.82    613.36 o 
   2   0  12    14976.50    15604.71    770.52 o 
   4   0  12    14523.73     3572.14    462.65 o 
 -14   1  12     3011.74     2146.78    433.18 o 
 -13   1  12      441.64      327.35    299.30 o 
 -12   1  12     3511.80     4347.52    681.27 o 
 -11   1  12      308.11      339.08    167.21 o 
 -10   1  12     5762.86     5847.12    250.12 o 
  -9   1  12       90.44      -93.65    127.71 o 
  -8   1  12     4505.44     4537.28    202.95 o 
  -7   1  12     2744.99     2799.06    222.07 o 
  -6   1  12    10040.68     9807.52    274.20 o 
  -5   1  12      736.39      507.32    115.54 o 
  -4   1  12     2526.24     2160.22    211.17 o 
  -3   1  12      481.04      625.03    231.66 o 
  -2   1  12     3230.07     3615.67    310.53 o 
  -1   1  12       34.12      136.62    175.84 o 
   0   1  12     4362.57     4099.46    298.38 o 
   1   1  12     1379.36      936.82    204.16 o 
   2   1  12     2272.65     1679.68    252.22 o 
   3   1  12       10.04      296.40    203.91 o 
   4   1  12       20.63     -195.93    197.28 o 
   5   1  12      210.10      165.71    206.80 o 
   7   1  12       80.80       94.83    315.66 o 
   8   1  12       16.13      158.17    312.61 o 
 -14   2  12     1248.60      759.34    471.79 o 
 -13   2  12      792.60      855.19    414.89 o 
 -12   2  12     1656.45     1370.68    402.70 o 
 -11   2  12     2199.63     2211.42    253.99 o 
 -10   2  12     3616.09     4084.43    375.17 o 
  -9   2  12     3183.13     3376.46    502.91 o 
  -8   2  12     9564.38     8911.88    381.59 o 
  -7   2  12     4630.94     5144.59    329.18 o 
  -6   2  12    11576.10    10862.69    802.54 o 
  -5   2  12     2612.98     2640.46    400.33 o 
  -4   2  12    14601.18    15195.16    550.28 o 
  -3   2  12    11196.16    10965.45    451.22 o 
  -2   2  12     8092.56     7805.28    772.55 o 
  -1   2  12     8081.19     7720.70    703.46 o 
   0   2  12     7109.60     7435.89    373.04 o 
   1   2  12     1271.86     1230.19    288.22 o 
   2   2  12    11271.50    11431.51    459.50 o 
   3   2  12     4577.90     4554.81    328.02 o 
   4   2  12     9373.05     9965.66    434.01 o 
   5   2  12     2418.26     1326.98    369.17 o 
   6   2  12     7631.09     7839.27    389.86 o 
   7   2  12     3884.84     3663.93    455.87 o 
   8   2  12     4530.44     4850.69    472.13 o 
   9   2  12     3009.91     2855.82    492.79 o 
 -14   3  12     1926.11      435.89    453.50 o 
 -13   3  12     2042.74     1603.01    448.76 o 
 -12   3  12     2026.43     2165.64    339.13 o 
 -11   3  12     2571.17     2321.79    649.77 o 
 -10   3  12     1568.77     1391.85    220.61 o 
  -9   3  12     3477.46     3757.30    356.38 o 
  -8   3  12     5315.49     5173.01    268.31 o 
  -7   3  12     1578.46     1728.55    258.78 o 
  -6   3  12     1962.81     1749.37    332.56 o 
  -5   3  12     2818.02     2462.47    284.19 o 
  -4   3  12     1018.81      956.38    212.60 o 
  -3   3  12     2200.32     2053.95    500.07 o 
  -2   3  12      494.29      290.92    181.59 o 
  -1   3  12     3847.57     3749.70    289.46 o 
   0   3  12      112.41      190.59    208.97 o 
   1   3  12      187.35       -1.56    188.71 o 
   2   3  12        7.31       18.50    189.31 o 
   3   3  12      567.18      -48.32    192.79 o 
   4   3  12       56.30      162.41    219.08 o 
   5   3  12     1267.14      888.19    225.16 o 
   6   3  12        1.17     -275.89    324.63 o 
   7   3  12      204.16      -45.38    302.79 o 
   8   3  12        0.77     -286.53    326.16 o 
   9   3  12      306.86       59.27    363.41 o 
  10   3  12       27.54     -464.00    394.91 o 
 -14   4  12       66.78     -110.07    419.30 o 
 -13   4  12     2548.47     3854.95    658.75 o 
 -12   4  12     1308.71     1082.89    471.28 o 
 -11   4  12     4260.10     5779.82    800.15 o 
 -10   4  12      138.15       -7.74    178.54 o 
  -9   4  12     3660.25     3671.02    263.89 o 
  -8   4  12       64.51      176.00    161.21 o 
  -7   4  12     9758.70     9327.09    338.39 o 
  -6   4  12      720.48      495.76    163.03 o 
  -5   4  12    15086.64    14801.86    545.42 o 
  -4   4  12     3825.28     3796.89    302.24 o 
  -3   4  12    14300.68    13662.65    519.99 o 
  -2   4  12      642.36      710.32    210.08 o 
  -1   4  12    21118.04    21771.87    689.76 o 
   0   4  12     2964.28     2517.23    280.64 o 
   1   4  12    20495.13    20698.48    666.86 o 
   2   4  12     3589.92     3011.22    298.37 o 
   3   4  12     4423.13     4276.52    306.75 o 
   4   4  12      186.84      -52.94    164.54 o 
   5   4  12    22516.12    22203.83    674.79 o 
   6   4  12      776.93      219.07    212.57 o 
   7   4  12    11921.07    11992.60    679.41 o 
   8   4  12       52.18      662.14    354.95 o 
   9   4  12     9627.29     9430.09    644.18 o 
 -14   5  12        6.98     -365.78    436.57 o 
 -13   5  12     3389.03     3764.44    664.68 o 
 -12   5  12       36.67      138.89    276.42 o 
 -11   5  12     3995.77     4366.87    415.70 o 
 -10   5  12      872.13      644.93    209.67 o 
  -9   5  12     3687.67     4206.74    295.15 o 
  -8   5  12        2.28     -134.99    159.31 o 
  -7   5  12     2262.47     2372.41    237.64 o 
  -6   5  12      510.71      334.31    203.41 o 
  -5   5  12     2022.60     2219.12    273.02 o 
  -4   5  12        0.98     -137.34    183.66 o 
  -3   5  12     4911.30     4850.85    325.98 o 
  -2   5  12        4.86       91.11    183.34 o 
  -1   5  12     2960.77     2826.25    809.29 o 
   0   5  12     1996.32     1887.80    266.57 o 
   1   5  12     1594.82     1383.41    244.37 o 
   2   5  12       30.52     -154.18    185.37 o 
   3   5  12     1462.87      902.72    293.24 o 
   4   5  12       36.17      195.62    189.07 o 
   5   5  12       11.99      280.01    208.37 o 
   6   5  12       19.27      -78.46    200.34 o 
   7   5  12       56.71      274.68    247.24 o 
   8   5  12      140.12       -4.40    363.41 o 
   9   5  12       80.85     -147.33    402.02 o 
 -13   6  12     2329.80     2244.47    416.96 o 
 -12   6  12     1139.58     1269.75    456.21 o 
 -11   6  12     4411.81     5272.58    460.91 o 
 -10   6  12      803.01      507.83    263.28 o 
  -9   6  12     5887.64     5886.91    313.05 o 
  -8   6  12      431.52      336.82    171.16 o 
  -7   6  12     5771.35     5791.78    280.87 o 
  -6   6  12     1152.85     1045.11    234.46 o 
  -5   6  12    10621.76    10801.41    801.50 o 
  -4   6  12      989.43      881.32    228.81 o 
  -3   6  12    10509.76    10308.46    457.13 o 
  -2   6  12      913.19      863.25    220.16 o 
  -1   6  12    10968.02    11510.47    482.40 o 
   0   6  12      946.43      581.18    212.82 o 
   1   6  12     9071.14    10012.63    451.23 o 
   2   6  12      523.22      146.67    194.62 o 
   3   6  12    10712.70    10362.41    370.63 o 
   4   6  12     1240.47     1260.96    472.81 o 
   5   6  12     6856.16     6408.52    359.72 o 
   6   6  12     1231.37      805.73    259.32 o 
   7   6  12     8322.86     8222.66    436.45 o 
   8   6  12      886.09      179.17    371.88 o 
   9   6  12     8818.00     9333.23    681.44 o 
 -13   7  12     2361.88     2708.42    681.10 o 
 -12   7  12     1454.19     1515.81    355.68 o 
 -11   7  12     3217.73     3602.73    476.36 o 
 -10   7  12     1460.81     1373.95    312.84 o 
  -9   7  12     3114.06     3581.45    302.07 o 
  -8   7  12     3707.56     3919.94    290.61 o 
  -7   7  12     1241.70     1288.58    202.11 o 
  -6   7  12     1674.78     1687.50    270.09 o 
  -5   7  12      370.00      126.74    217.53 o 
  -4   7  12     1027.20      868.83    231.72 o 
  -3   7  12     5174.19     5089.03    358.07 o 
  -2   7  12       28.17       52.89    202.87 o 
  -1   7  12       16.31       80.25    205.14 o 
   0   7  12      978.21      778.26    236.36 o 
   1   7  12      114.08     -104.40    356.13 o 
   2   7  12     1300.58      669.73    342.51 o 
   3   7  12      717.51      371.05    175.77 o 
   4   7  12      371.22      289.66    218.63 o 
   5   7  12      274.68      264.80    240.54 o 
   6   7  12      394.74      206.45    242.19 o 
   7   7  12        6.98     -186.72    244.34 o 
   8   7  12        2.18     -192.71    360.36 o 
   9   7  12        4.91     -441.99    390.85 o 
 -13   8  12     1806.04     1721.17    425.39 o 
 -12   8  12     1118.45     1563.09    364.78 o 
 -11   8  12     2309.73     1955.78    361.96 o 
 -10   8  12     3320.89     3728.72    413.83 o 
  -9   8  12     1156.51     1158.93    239.69 o 
  -8   8  12     4711.36     4777.52    415.28 o 
  -7   8  12     3270.61     3380.97    279.94 o 
  -6   8  12     4000.68     4938.40    770.18 o 
  -5   8  12     4216.12     4452.07    722.93 o 
  -4   8  12     2529.69     2719.22    316.45 o 
  -3   8  12     2657.87     2469.60    304.19 o 
  -2   8  12     5012.61     5217.97    350.04 o 
  -1   8  12     3480.25     3693.26    343.40 o 
   0   8  12     5651.87     5530.61    367.45 o 
   1   8  12     5149.33     5356.03    284.32 o 
   2   8  12     7171.10     7164.82    374.05 o 
   3   8  12     1157.23      633.51    230.11 o 
   4   8  12     6768.57     6767.73    381.85 o 
   5   8  12     2260.28     1948.04    306.57 o 
   6   8  12     7191.22     7621.06   1021.48 o 
   7   8  12     2271.38     2328.13    356.84 o 
   8   8  12     3375.11     3299.93    405.99 o 
 -12   9  12     2481.68     2643.08    431.46 o 
 -11   9  12      125.46     -110.11    373.74 o 
 -10   9  12     2685.70     2712.49    393.66 o 
  -9   9  12       35.01      -90.95    275.49 o 
  -8   9  12     3487.52     3613.72    339.50 o 
  -7   9  12      126.74      139.07    208.79 o 
  -6   9  12     3989.42     4647.46    399.23 o 
  -5   9  12      588.28      592.86    241.20 o 
  -4   9  12     1241.87     1067.73    280.67 o 
  -3   9  12      188.16       43.35    217.65 o 
  -2   9  12     2940.57     2844.46    638.77 o 
  -1   9  12      241.87      353.79    233.27 o 
   0   9  12      368.26      320.23    296.01 o 
   1   9  12       18.27      213.66    164.41 o 
   2   9  12      356.92       53.57    180.95 o 
   3   9  12        1.29       92.84    216.35 o 
   4   9  12     1804.30     1362.34    282.07 o 
   5   9  12        0.72       16.84    243.66 o 
   6   9  12      413.18      587.01    279.38 o 
   7   9  12       13.81       -9.87    296.78 o 
   8   9  12        1.17       92.35    289.50 o 
 -12  10  12     2513.62     3577.89   1076.52 o 
 -11  10  12      159.88      353.81    346.39 o 
 -10  10  12     3351.06     3716.23    544.78 o 
  -9  10  12        7.40      156.98    295.89 o 
  -8  10  12     3740.94     4024.88    332.36 o 
  -7  10  12      266.31      227.23    324.46 o 
  -6  10  12     8335.79     8473.19    457.23 o 
  -5  10  12      631.44      510.29    269.16 o 
  -4  10  12    10335.71    10585.15    504.21 o 
  -3  10  12        9.03       70.07    228.56 o 
  -2  10  12     4206.07     4507.12    449.78 o 
  -1  10  12       64.61      101.46    237.47 o 
   0  10  12     4925.70     5310.85    511.42 o 
   1  10  12      216.97      105.36    188.09 o 
   2  10  12    16141.27    16602.50    508.22 o 
   3  10  12      614.61      603.78    239.26 o 
   4  10  12     9328.82     9537.44    499.73 o 
   5  10  12       11.01     -167.31    245.81 o 
   6  10  12     5629.59     5617.33    416.01 o 
   7  10  12      182.25      412.89    301.16 o 
 -11  11  12      517.70      520.26    368.21 o 
 -10  11  12     3131.07     3268.89    835.71 o 
  -9  11  12      379.29      258.29    315.66 o 
  -8  11  12      761.57      778.13    243.90 o 
  -7  11  12      979.09     1423.38    314.00 o 
  -6  11  12     1422.03     1425.39    334.45 o 
  -5  11  12      193.38      346.94    365.95 o 
  -4  11  12     2645.99     2562.71    376.28 o 
  -3  11  12        7.10       35.11    246.33 o 
  -2  11  12      676.90      740.02    276.99 o 
  -1  11  12      345.93      318.48    263.83 o 
   0  11  12      676.52      305.48    275.02 o 
   1  11  12      164.09      347.33    202.81 o 
   2  11  12     2781.23     3025.36    345.42 o 
   3  11  12       80.28      -31.50    227.90 o 
   4  11  12        7.33       67.14    255.20 o 
   5  11  12      222.54      283.84    270.21 o 
   6  11  12        6.85      134.02    282.61 o 
 -10  12  12     2159.37     2145.41    416.74 o 
  -9  12  12     5222.91     5647.97    529.51 o 
  -8  12  12     3877.92     3767.74    453.44 o 
  -7  12  12     2272.13     2235.00    364.98 o 
  -6  12  12     5055.16     5296.10    427.06 o 
  -5  12  12     3612.63     3688.20    416.07 o 
  -4  12  12     2967.17     3325.86    529.20 o 
  -3  12  12     4280.01     4106.61   1134.77 o 
  -2  12  12     1882.92     1124.75    305.98 o 
  -1  12  12     5070.73     4697.03    760.69 o 
   0  12  12      526.62      407.89    216.56 o 
   1  12  12     1986.74     1961.43    265.01 o 
   2  12  12     2597.29     2614.00    341.99 o 
   3  12  12     4785.82     5655.53    449.68 o 
   4  12  12     2311.48     2674.52    356.26 o 
   5  12  12     3126.27     3273.57    738.85 o 
  -9  13  12     3458.83     3887.82    678.22 o 
  -8  13  12      708.92      549.23    373.57 o 
  -7  13  12      623.44     1038.41    346.52 o 
  -6  13  12      101.95     -382.60    295.87 o 
  -5  13  12     2594.96     3014.87   1058.23 o 
  -4  13  12      684.29      399.99    291.90 o 
  -3  13  12     1507.67     1391.68    354.68 o 
  -2  13  12      522.24      512.90    311.33 o 
  -1  13  12      219.51      223.50    307.06 o 
   0  13  12     2348.87     2367.74    285.46 o 
   1  13  12      142.62     -243.19    380.31 o 
   2  13  12       17.67      -80.54    258.06 o 
   3  13  12      255.14      142.58    284.80 o 
   4  13  12        7.27       93.01    270.06 o 
  -7  14  12     3317.62     3039.39    777.63 o 
  -6  14  12        2.33     -419.58    334.20 o 
  -5  14  12     7135.57     7574.50    540.21 o 
  -4  14  12      372.43      402.85    432.17 o 
  -3  14  12     6124.22     6319.04    492.50 o 
  -2  14  12        7.33      291.54    714.46 o 
  -1  14  12     8438.61     9580.74    554.81 o 
   0  14  12      326.15       -3.84    234.54 o 
   1  14  12     7413.51     7148.96    478.40 o 
   2  14  12      108.87        0.35    262.57 o 
   3  14  12     4425.38     4888.90   1353.40 o 
  -5  15  12     1253.50     1648.07    397.62 o 
  -4  15  12      408.65      313.93    365.56 o 
  -3  15  12     1497.32     1171.80    998.45 o 
  -2  15  12        9.18       47.04    352.03 o 
  -1  15  12      875.04      592.55    366.70 o 
   0  15  12       12.12     -149.28    253.28 o 
   1  15  12      492.87      387.60    400.67 o 
 -13   0  13     3557.29     2351.85    497.19 o 
 -11   0  13     1274.62      736.29    450.62 o 
  -9   0  13     1335.24     1430.41    583.05 o 
  -7   0  13    11772.40    11240.05    435.63 o 
  -5   0  13     7807.25     7972.97    350.57 o 
  -3   0  13       52.25     -175.10    269.60 o 
  -1   0  13     5947.10     6855.72    534.79 o 
   1   0  13      546.10     -101.27    275.01 o 
   3   0  13      671.40      362.40    300.75 o 
   5   0  13     1592.96     1319.53    385.43 o 
 -14   1  13      203.08     -297.03    457.91 o 
 -13   1  13     2107.68     1382.19    505.66 o 
 -12   1  13      323.66     -128.15    274.48 o 
 -11   1  13     1299.58     1608.91    239.14 o 
 -10   1  13      487.44      386.57    231.87 o 
  -9   1  13     3893.75     4359.91    362.51 o 
  -8   1  13     2341.79     1988.25    225.25 o 
  -7   1  13     8499.42     8127.69    316.73 o 
  -6   1  13      575.53      359.71    153.43 o 
  -5   1  13     9408.18     9431.21    327.35 o 
  -4   1  13     4558.91     4372.79    335.33 o 
  -3   1  13    15335.34    16456.98    593.90 o 
  -2   1  13     2181.55     2141.63    446.56 o 
  -1   1  13    14644.29    14918.19    553.96 o 
   0   1  13      811.48      284.13    297.37 o 
   1   1  13    15409.92    15157.62    557.89 o 
   2   1  13     2058.59     1717.11    333.27 o 
   3   1  13    10361.09    10487.88    483.65 o 
   4   1  13      366.85      -74.08    221.54 o 
 -14   2  13     1165.84     -576.11    458.24 o 
 -13   2  13     1128.10      775.26    421.67 o 
 -12   2  13     1643.83     1232.76    661.80 o 
 -11   2  13      940.11      623.36    234.90 o 
 -10   2  13     1067.27     1147.47    237.49 o 
  -9   2  13     1207.67     1037.68    202.18 o 
  -8   2  13     1628.90     2050.87    548.51 o 
  -7   2  13     2988.71     2499.66    333.10 o 
  -6   2  13      227.64      238.22    147.40 o 
  -5   2  13      502.00      700.39    272.81 o 
  -4   2  13       17.34      145.27    201.99 o 
  -3   2  13     1648.74     1573.69    259.09 o 
  -2   2  13        6.46       64.12    186.54 o 
  -1   2  13        5.54       15.55    205.81 o 
   0   2  13      205.71      -40.35    195.58 o 
   1   2  13       26.80     -157.17    196.48 o 
   2   2  13      288.71      292.18    210.92 o 
   3   2  13        1.84      141.22    216.40 o 
   4   2  13      472.37      176.25    223.85 o 
   5   2  13      816.31      463.33    358.33 o 
   8   2  13      172.91      144.96    373.23 o 
 -14   3  13     3316.59     2378.94    560.19 o 
 -13   3  13     1224.21     1497.68    452.15 o 
 -12   3  13     3091.46     2813.55    527.85 o 
 -11   3  13     2283.12     2452.38    484.58 o 
 -10   3  13     5281.29     5245.54    290.82 o 
  -9   3  13     1700.31     1509.57    300.95 o 
  -8   3  13     8791.07     9027.30    352.68 o 
  -7   3  13     2833.46     2592.17    246.79 o 
  -6   3  13     4764.49     5293.13    346.45 o 
  -5   3  13     2520.30     2714.35    307.42 o 
  -4   3  13    12997.40    13228.40    529.77 o 
  -3   3  13     2639.66     2628.87    300.83 o 
  -2   3  13    19093.79    19378.10    823.69 o 
  -1   3  13     2955.38     3231.24    376.28 o 
   0   3  13    10376.92    11114.06    482.15 o 
   1   3  13     6249.26     6535.88    379.00 o 
   2   3  13     6358.44     6593.13    379.18 o 
   4   3  13    12292.50    12059.99    509.01 o 
   5   3  13     7579.63     7679.75    584.58 o 
   7   3  13     1278.60      941.55    369.17 o 
   8   3  13     4919.59     5453.89    523.95 o 
   9   3  13     1345.16     1131.56    439.62 o 
 -14   4  13      744.10      481.61    462.99 o 
 -13   4  13        5.63      -35.85    308.08 o 
 -12   4  13     2767.77     2940.64    880.42 o 
 -11   4  13       15.71     -370.70    247.13 o 
 -10   4  13     1788.03     1867.19    391.25 o 
  -9   4  13      378.00      517.89    192.52 o 
  -8   4  13     1921.83     1778.14    235.97 o 
  -7   4  13      395.17      138.59    170.26 o 
  -6   4  13     3463.06     3408.28    260.31 o 
  -5   4  13     1444.83     1474.93    254.14 o 
  -4   4  13      108.64       75.25    200.59 o 
  -3   4  13      166.82      102.53    196.52 o 
  -2   4  13      265.55      268.84    207.73 o 
  -1   4  13        2.93     -113.67    197.28 o 
   0   4  13      268.42       55.72    213.50 o 
   1   4  13       21.38      -16.81    207.65 o 
   2   4  13      906.54      667.99    230.05 o 
   3   4  13      210.54      153.24    218.96 o 
   4   4  13      759.14      577.80    344.78 o 
   5   4  13      433.81      214.60    228.54 o 
   6   4  13       53.82      357.66    255.68 o 
   7   4  13       10.02      377.64    348.51 o 
   8   4  13      464.27      772.89    419.30 o 
   9   4  13        3.54      170.70    470.44 o 
 -13   5  13      188.98     -263.95    329.87 o 
 -12   5  13     3408.48     3933.45    459.43 o 
 -11   5  13        0.44     -222.36    254.75 o 
 -10   5  13     8160.61     8239.78    367.19 o 
  -9   5  13      404.49      181.83    191.85 o 
  -8   5  13     9228.17     9366.25    367.30 o 
  -7   5  13      295.33      360.77    177.60 o 
  -6   5  13    13295.78    12676.69    525.97 o 
  -5   5  13      231.40      121.20    203.74 o 
  -4   5  13     9100.05     9826.89    454.59 o 
  -3   5  13      909.63      589.08    215.36 o 
  -2   5  13    14912.17    14983.21    574.44 o 
  -1   5  13      300.51      154.26    200.02 o 
   0   5  13    16005.24    17131.27    617.67 o 
   1   5  13      158.32      -53.20    209.66 o 
   2   5  13    12241.38    12959.07    526.63 o 
   3   5  13       95.12       40.25    233.09 o 
   4   5  13    10779.63    11042.58    463.17 o 
   5   5  13      337.89      401.82    235.28 o 
   6   5  13     8925.42     8584.05    433.72 o 
   7   5  13       22.81     -111.43    349.86 o 
   8   5  13     6420.04     6234.91    573.06 o 
 -13   6  13      119.58       94.61    322.11 o 
 -12   6  13      983.40     1083.30    335.84 o 
 -11   6  13       33.90      -27.63    274.48 o 
 -10   6  13     3437.99     4011.62    671.73 o 
  -9   6  13      408.55      258.92    194.17 o 
  -8   6  13     3381.26     3732.25    300.62 o 
  -7   6  13       75.23      164.90    175.72 o 
  -6   6  13      282.88      213.40    218.11 o 
  -5   6  13      276.15      383.17    226.06 o 
  -4   6  13      880.80      719.59    215.87 o 
  -3   6  13      434.17      204.74    219.65 o 
  -2   6  13      749.16      603.11    233.80 o 
  -1   6  13       75.49       58.99    213.38 o 
   0   6  13        2.08      -16.97    218.11 o 
   1   6  13      461.32      330.02    229.39 o 
   2   6  13        3.49      -73.22    228.19 o 
   3   6  13       94.94       58.35    189.00 o 
   4   6  13       33.72     -293.48    370.19 o 
   5   6  13      342.03     -255.03    220.35 o 
   6   6  13       10.73     -180.13    248.50 o 
   7   6  13        8.11      -45.79    312.78 o 
   8   6  13      512.36     -324.80    363.07 o 
 -13   7  13     1373.49     1608.39    440.63 o 
 -12   7  13     4433.04     4550.73   1419.61 o 
 -11   7  13     2948.17     2619.70    396.15 o 
 -10   7  13     3166.13     3793.74    852.82 o 
  -9   7  13     3647.27     4432.22    640.75 o 
  -8   7  13     7072.30     6892.61    332.59 o 
  -7   7  13     5011.64     5283.85    300.37 o 
  -6   7  13     3258.12     3961.53    368.17 o 
  -5   7  13     3785.22     4492.53    363.10 o 
  -4   7  13     8340.14     8451.08    434.89 o 
  -3   7  13     1495.47     1316.92    269.43 o 
  -2   7  13     4804.98     4367.87    347.10 o 
  -1   7  13     4526.94     5083.29    475.69 o 
   0   7  13     4118.61     4317.16    341.67 o 
   1   7  13     2491.95     2118.20    336.83 o 
   2   7  13     4934.61     3822.31   1926.63 o 
   3   7  13     4808.14     4910.00    337.05 o 
   4   7  13     3848.71     4025.68    365.08 o 
   5   7  13     4721.73     5040.05    351.93 o 
   6   7  13     5600.83     5611.49    423.80 o 
   7   7  13     1707.69     1781.26    339.72 o 
   8   7  13     2726.44     2121.54    506.34 o 
 -12   8  13     1077.36      972.67    364.85 o 
 -11   8  13     1754.01     2036.64    377.65 o 
 -10   8  13      479.07       63.05    298.71 o 
  -9   8  13      915.95     1005.93    239.02 o 
  -8   8  13       13.83      159.90    200.66 o 
  -7   8  13     2098.19     2060.39    246.21 o 
  -6   8  13      154.72      -57.38    221.72 o 
  -5   8  13      637.04      519.88    526.15 o 
  -4   8  13      153.08      219.13    228.75 o 
  -3   8  13       33.37      103.71    335.13 o 
  -2   8  13        6.25      -36.46    228.25 o 
  -1   8  13      151.53      -71.15    227.55 o 
   0   8  13       13.45     -111.02    242.95 o 
   1   8  13      276.66     -260.58    233.69 o 
   2   8  13        0.29     -229.56    299.42 o 
   3   8  13        6.19     -120.26    204.09 o 
   4   8  13       50.55       26.08    225.32 o 
   5   8  13       15.04      -73.57    244.79 o 
   6   8  13       27.31      188.42    267.93 o 
   7   8  13      144.52      -10.77    293.83 o 
 -12   9  13      171.44      544.21    386.78 o 
 -11   9  13     4196.70     4575.70    902.26 o 
 -10   9  13      783.33     1209.59    397.28 o 
  -9   9  13     5044.94     5643.65    363.43 o 
  -8   9  13      246.04      181.77    215.08 o 
  -7   9  13     7802.31     8255.30    689.57 o 
  -6   9  13       73.89     -194.61    255.56 o 
  -5   9  13    10600.68    11027.59    527.29 o 
  -4   9  13      346.80      317.47    284.84 o 
  -3   9  13     8055.30     8189.56    606.59 o 
  -2   9  13      144.48      166.15    249.58 o 
  -1   9  13     6387.87     6472.35    421.07 o 
   0   9  13      280.00      219.33    236.01 o 
   1   9  13     5284.38     5567.79    438.26 o 
   2   9  13     1749.06      947.10    464.98 o 
   3   9  13     9162.98     9191.18    530.55 o 
   4   9  13      567.33      416.91    347.49 o 
   5   9  13     9711.14    10151.22    505.51 o 
   6   9  13      182.25      147.30    287.51 o 
   7   9  13     4524.59     5302.78    674.16 o 
 -11  10  13     1314.83     1143.48    382.72 o 
 -10  10  13       52.68     -135.36    328.74 o 
  -9  10  13      611.35       85.97    502.10 o 
  -8  10  13      183.15      170.12    222.27 o 
  -7  10  13     1514.01     1532.20    345.49 o 
  -6  10  13        3.49     -307.44    259.14 o 
  -5  10  13     1063.84      701.84    277.68 o 
  -4  10  13       72.38     -112.69    256.01 o 
  -3  10  13      341.34       34.80    278.23 o 
  -2  10  13       58.12     -296.71    250.25 o 
  -1  10  13      163.64       -0.36    255.53 o 
   0  10  13      352.30       56.50    266.56 o 
   1  10  13       98.11     -143.85    274.38 o 
   2  10  13     2526.97     2375.47    313.56 o 
   3  10  13      271.02      317.99    259.63 o 
   4  10  13        0.42      -65.76    264.25 o 
   5  10  13      123.30      302.79    289.12 o 
   6  10  13       48.54     -382.97    288.72 o 
 -10  11  13      880.35      623.18    642.15 o 
  -9  11  13     4649.43     5406.90    703.45 o 
  -8  11  13      438.71      292.77    240.05 o 
  -7  11  13     5701.24     6153.09    474.97 o 
  -6  11  13     2710.88     3678.99    422.47 o 
  -5  11  13     6525.73     7088.39    476.08 o 
  -4  11  13     3263.69     3568.53    407.37 o 
  -3  11  13     5995.08     7008.49    513.62 o 
  -2  11  13     2999.64     3712.86    417.15 o 
  -1  11  13     6138.89     6978.43    486.18 o 
   0  11  13     1323.88     1303.37    389.49 o 
   1  11  13     4957.35     5674.94    456.44 o 
   2  11  13     2832.64     3001.05    359.40 o 
   3  11  13     3828.05     3972.78    397.26 o 
   4  11  13     1191.35      953.02    309.04 o 
   5  11  13     2823.97     2454.63    483.14 o 
  -9  12  13      427.66      450.79    358.79 o 
  -8  12  13      414.63      230.65    321.06 o 
  -7  12  13      336.64      338.47    317.49 o 
  -6  12  13      336.48      224.58    309.77 o 
  -5  12  13      158.95      127.27    293.00 o 
  -4  12  13        3.88      -69.50    281.88 o 
  -3  12  13       32.50     -327.81    278.12 o 
  -2  12  13       35.35      -32.56    299.23 o 
  -1  12  13       12.90      252.45    404.05 o 
   0  12  13       24.30      -50.03    299.89 o 
   1  12  13       13.44       16.25    277.17 o 
   2  12  13       24.61      209.14    270.69 o 
   3  12  13       54.75      -25.98    265.28 o 
   4  12  13      142.20      379.71    539.87 o 
  -8  13  13     3370.00     3219.50    443.40 o 
  -7  13  13      885.67     1234.26    380.14 o 
  -6  13  13     4333.41     4638.86   1033.34 o 
  -5  13  13     1565.26     1472.00    370.30 o 
  -4  13  13     5042.29     5218.56    497.70 o 
  -3  13  13      657.79      622.76    338.69 o 
  -2  13  13     7175.75     7384.73    532.13 o 
  -1  13  13     1310.78      919.18    358.36 o 
   0  13  13     5368.43     5517.27    473.69 o 
   1  13  13     2356.04     2734.81    359.14 o 
   2  13  13     4530.35     5667.18    713.45 o 
   3  13  13      817.96      521.26    308.28 o 
  -6  14  13      722.13      321.63    356.18 o 
  -5  14  13        5.58     -319.30    333.86 o 
  -4  14  13      795.38      614.02    346.89 o 
  -3  14  13       17.78     -427.16    329.19 o 
  -2  14  13       89.56       37.85    375.61 o 
  -1  14  13      151.96     -151.95    339.28 o 
   0  14  13       56.83      208.25    370.61 o 
   1  14  13        5.44     -226.24    285.68 o 
 -12   0  14     1233.21     1026.90    488.05 o 
 -10   0  14     6498.56     6705.34    592.70 o 
  -8   0  14     8451.13     8482.10    631.65 o 
  -6   0  14     5774.53     5644.24    529.37 o 
  -4   0  14    13118.97    13878.08    787.11 o 
  -2   0  14    13047.87    14072.15    792.53 o 
   0   0  14    15264.22    16245.85    858.91 o 
   2   0  14    13466.80    15128.86    827.41 o 
   4   0  14    10171.58    10082.74    673.99 o 
 -12   1  14      697.06     1057.38    466.71 o 
 -11   1  14       76.83      194.27    288.44 o 
 -10   1  14      330.47      503.10    210.57 o 
  -9   1  14      191.30      298.00    191.31 o 
  -8   1  14      633.21      396.41    187.57 o 
  -7   1  14      894.45      522.72    262.37 o 
  -6   1  14      162.98       46.54    163.77 o 
  -5   1  14      879.13      570.26    233.97 o 
  -4   1  14       70.10      414.61    225.93 o 
  -3   1  14      481.64      272.57    215.47 o 
  -2   1  14       89.25     -123.51    211.76 o 
  -1   1  14      645.68      497.66    224.28 o 
   0   1  14      460.56      156.35    219.61 o 
   1   1  14       17.69      -53.01    207.61 o 
   2   1  14       33.87      -31.42    224.60 o 
   3   1  14       43.99      186.42    249.44 o 
   4   1  14     2175.63     1466.11    909.21 o 
   5   1  14     1058.97       68.41    368.15 o 
 -13   2  14     1691.35     1021.14    473.49 o 
 -12   2  14     3527.67     3249.75    526.66 o 
 -11   2  14     3232.91     3608.85    399.75 o 
 -10   2  14     2114.47     2374.34    482.84 o 
  -9   2  14     5311.18     5695.11    441.83 o 
  -8   2  14     5464.17     5197.71    279.07 o 
  -7   2  14      499.81      542.78    182.85 o 
  -6   2  14    14206.60    13942.97    433.46 o 
  -5   2  14     6767.15     6449.04    389.83 o 
  -4   2  14     5950.97     6229.45    376.71 o 
  -3   2  14     6033.80     6305.54    388.02 o 
  -2   2  14     3634.23     3770.71    321.43 o 
  -1   2  14     4006.00     4958.37    376.10 o 
   0   2  14     7283.58     7958.41    425.46 o 
   1   2  14     6218.37     6015.74    379.34 o 
   2   2  14     6430.22     6573.61    389.72 o 
   3   2  14     3631.48     3401.77    362.72 o 
   4   2  14     6964.84     6861.18    410.80 o 
   5   2  14      841.26       37.26    383.39 o 
 -13   3  14     1244.78     1495.34    415.40 o 
 -12   3  14      119.24      143.25    290.68 o 
 -11   3  14      345.75      411.22    321.38 o 
 -10   3  14        2.95     -235.37    198.35 o 
  -9   3  14      465.75      408.36    193.52 o 
  -8   3  14      312.89      248.90    194.43 o 
  -7   3  14     1070.72      640.67    258.68 o 
  -6   3  14        0.96      -70.32    153.64 o 
  -5   3  14      105.59      -61.21    212.56 o 
  -4   3  14      344.63      336.68    207.43 o 
  -3   3  14      360.25      715.30    243.22 o 
  -2   3  14      150.32      113.65    218.07 o 
  -1   3  14      684.64      353.01    226.58 o 
   0   3  14       11.87       95.56    214.80 o 
   1   3  14      434.21      495.12    240.92 o 
   2   3  14      239.56      172.95    244.98 o 
   3   3  14      356.42      213.47    257.96 o 
   4   3  14      572.00      281.46    268.50 o 
   5   3  14      109.71     -395.59    344.78 o 
 -13   4  14     4204.31     3818.90    598.63 o 
 -12   4  14      768.52      513.41    310.15 o 
 -11   4  14     6344.90     6047.75    420.58 o 
 -10   4  14      219.94      249.82    216.83 o 
  -9   4  14     7040.52     6807.01    328.67 o 
  -8   4  14      419.78      201.71    189.08 o 
  -7   4  14    12157.29    12491.24    424.62 o 
  -6   4  14       94.32      127.58    230.92 o 
  -5   4  14    10889.66    11349.58    689.40 o 
  -4   4  14      746.87      543.22    237.93 o 
  -3   4  14    21243.96    20985.64    736.48 o 
  -2   4  14      204.49      411.65    259.60 o 
  -1   4  14    20600.00    20985.37    710.43 o 
   0   4  14      294.76      158.20    231.26 o 
   1   4  14    12668.19    14023.19    570.13 o 
   2   4  14      133.32     -185.29    230.14 o 
   4   4  14     2356.57     1510.21    433.86 o 
   5   4  14     6465.58     7198.47    622.51 o 
   6   4  14      126.30     -465.70    414.22 o 
   7   4  14     6140.34     6787.65    576.79 o 
   8   4  14      658.10      931.39    451.47 o 
 -13   5  14      415.77      102.47    353.81 o 
 -12   5  14      121.95       57.27    311.66 o 
 -11   5  14      987.14      661.68    460.79 o 
 -10   5  14       18.48       33.96    214.21 o 
  -9   5  14      574.23      513.12    211.61 o 
  -8   5  14       62.79      -47.02    186.07 o 
  -7   5  14      195.68       12.29    191.50 o 
  -6   5  14      128.98      243.42    233.51 o 
  -5   5  14      194.64      227.13    239.25 o 
  -4   5  14      432.16      524.56    243.16 o 
  -3   5  14       17.08       62.61    218.28 o 
  -2   5  14       78.68     -126.86    284.67 o 
  -1   5  14      141.19       14.03    213.67 o 
   0   5  14      261.08      526.26    590.50 o 
   1   5  14      382.36      312.03    252.92 o 
   2   5  14      476.12      160.35    243.51 o 
   3   5  14      294.24      352.29    255.21 o 
   4   5  14      319.00       89.75    353.93 o 
   5   5  14      610.22      585.25    393.56 o 
   6   5  14        1.40      189.54    268.16 o 
   7   5  14     2668.36     2201.47    474.16 o 
 -12   6  14     1008.96      783.87    337.80 o 
 -11   6  14     5724.88     6539.95    470.39 o 
 -10   6  14      802.03      903.35    240.77 o 
  -9   6  14     8681.11     8663.21    380.92 o 
  -8   6  14     2704.24     2685.25    278.63 o 
  -7   6  14     5931.67     5625.85    305.04 o 
  -6   6  14      530.72      320.85    243.88 o 
  -5   6  14    11913.81    11991.44    534.43 o 
  -4   6  14     2952.87     3088.86    354.26 o 
  -3   6  14    13321.83    12752.20    556.97 o 
  -2   6  14     1091.92     1003.61    558.50 o 
  -1   6  14    10107.41    10921.33    510.57 o 
   0   6  14     1816.14     1663.74    508.54 o 
   1   6  14     5825.79     5511.94    410.70 o 
   2   6  14      392.54      165.11    255.17 o 
   3   6  14     3686.92     4859.83    587.62 o 
   4   6  14     1621.47     1212.50    422.68 o 
   5   6  14     4926.49     5023.81    421.88 o 
   6   6  14       33.04     -168.09    423.87 o 
   7   6  14     5155.75     5400.72    628.94 o 
 -12   7  14      231.44      152.14    372.39 o 
 -11   7  14      636.86      873.45    331.58 o 
 -10   7  14      443.10      344.70    291.52 o 
  -9   7  14        8.09       33.47    218.11 o 
  -8   7  14       35.07     -154.69    207.70 o 
  -7   7  14      126.39      -37.96    191.76 o 
  -6   7  14      883.04      673.98    272.93 o 
  -5   7  14      180.46       67.47    236.08 o 
  -4   7  14       16.74      -44.32    236.80 o 
  -3   7  14      260.39       92.38    279.08 o 
  -2   7  14      336.65      413.46    398.97 o 
  -1   7  14      368.04      123.84    248.48 o 
   0   7  14      311.43      289.32    267.49 o 
   1   7  14      653.64      584.95    274.41 o 
   2   7  14     1520.59      925.47    322.94 o 
   3   7  14      165.87       23.71    362.06 o 
   4   7  14      943.07     1036.96    282.46 o 
   5   7  14       86.24      115.03    265.43 o 
   6   7  14      725.33      271.64    296.42 o 
   7   7  14      638.45     1076.44    332.62 o 
 -11   8  14     1502.10     1240.66    361.95 o 
 -10   8  14     2703.98     2737.62    495.50 o 
  -9   8  14     2281.17     2638.34    430.19 o 
  -8   8  14     5276.49     6017.41    680.61 o 
  -7   8  14     2361.99     2311.77    274.15 o 
  -6   8  14    12581.81    12739.56    700.41 o 
  -5   8  14     3917.31     4393.55    426.28 o 
  -4   8  14     7539.46     8275.75    470.40 o 
  -3   8  14     3346.48     3604.33    388.90 o 
  -2   8  14     5669.91     6181.07    426.97 o 
  -1   8  14     1508.26     1325.77    306.93 o 
   0   8  14     1894.42     1627.24    360.70 o 
   1   8  14     2814.97     2580.74    369.81 o 
   3   8  14      833.72      543.26    396.94 o 
   4   8  14     4771.99     5432.78    763.91 o 
   5   8  14     1861.18     2025.13    412.52 o 
   6   8  14     4602.26     3695.39    427.92 o 
 -11   9  14      278.93      294.85    363.56 o 
 -10   9  14      158.02      129.10    329.01 o 
  -9   9  14       11.01     -136.51    235.60 o 
  -8   9  14      367.74      205.49    230.30 o 
  -7   9  14       11.68     -227.87    263.58 o 
  -6   9  14        4.30     -277.97    274.16 o 
  -5   9  14      521.69      559.33    290.71 o 
  -4   9  14      144.52      192.07    258.07 o 
  -3   9  14       53.69      -40.45    262.08 o 
  -2   9  14       62.79     -146.54    255.26 o 
  -1   9  14     1020.43      329.06    281.53 o 
   0   9  14      828.84      730.10    297.16 o 
   1   9  14      286.63      298.67    295.02 o 
   2   9  14     1362.48     1791.66    464.00 o 
   3   9  14       32.36     -216.90    247.35 o 
   4   9  14     1571.58     1515.32    414.22 o 
   5   9  14        0.47      -38.52    271.22 o 
 -10  10  14     5071.71     5615.73    622.00 o 
  -9  10  14       16.07     -302.03    314.94 o 
  -8  10  14     4985.50     6092.98    405.72 o 
  -7  10  14      350.82       35.56    304.82 o 
  -6  10  14     9087.04    10084.18    543.59 o 
  -5  10  14       25.14      -28.34    293.37 o 
  -4  10  14     9975.90     9888.26    523.69 o 
  -3  10  14       49.20       79.39    280.32 o 
  -2  10  14     8291.06     8066.98    487.24 o 
  -1  10  14       13.02     -100.60    265.48 o 
   0  10  14     6120.27     6809.26    620.65 o 
   1  10  14       58.04      239.37    309.21 o 
   2  10  14     8427.05     8993.86    702.78 o 
   3  10  14       55.31     -237.59    257.17 o 
   4  10  14     5795.38     6544.42    462.29 o 
   5  10  14       23.12       56.08    294.11 o 
  -9  11  14       14.80     -395.54    337.65 o 
  -8  11  14       20.85      173.80    246.36 o 
  -7  11  14        0.32      -60.34    314.26 o 
  -6  11  14       97.15       41.55    315.56 o 
  -5  11  14       27.34       17.40    283.47 o 
  -4  11  14       91.08     -209.43    315.28 o 
  -3  11  14      113.92       33.19    295.09 o 
  -2  11  14      261.67      186.63    301.54 o 
  -1  11  14        4.96      103.55    283.73 o 
   0  11  14       97.91      398.48    314.71 o 
   1  11  14        2.95     -184.29    283.72 o 
   2  11  14       10.48     -238.78    410.49 o 
   3  11  14      123.30      -33.30    279.81 o 
   4  11  14      566.49      333.16    312.65 o 
  -8  12  14     3270.89     3813.58    368.95 o 
  -7  12  14     2221.51     2378.48    936.30 o 
  -6  12  14     3719.20     4784.18    508.72 o 
  -5  12  14     1480.35     1431.36    366.46 o 
  -4  12  14     2140.57     2311.61    567.98 o 
  -3  12  14     3884.90     4472.14   1059.92 o 
  -2  12  14      759.93      549.60    342.70 o 
  -1  12  14     3297.47     3932.34    528.69 o 
   0  12  14     4225.57     4607.70    490.80 o 
   1  12  14     2780.92     2843.96    554.09 o 
   2  12  14     1397.33     1821.72    340.76 o 
   3  12  14     1293.52     1300.08    357.20 o 
  -6  13  14       59.81     -481.89    326.74 o 
  -5  13  14      372.70      163.67    356.01 o 
  -4  13  14      266.92      375.25    344.19 o 
  -3  13  14      109.48     -312.60    341.50 o 
  -2  13  14        0.16     -251.32    436.91 o 
  -1  13  14      110.28      948.05    372.35 o 
   0  13  14       33.55      545.33    376.73 o 
   1  13  14       24.14      -28.11    438.94 o 
 -11   0  15        0.45      -15.58    399.99 o 
  -9   0  15       14.22       38.95    368.49 o 
  -7   0  15       30.84      187.29    361.38 o 
  -5   0  15       27.35      379.33    356.30 o 
  -3   0  15     1663.04     1075.33    382.72 o 
  -1   0  15     3577.06     3919.30    546.30 o 
   1   0  15     3064.36     3005.18    486.36 o 
   3   0  15     2875.49     2283.43    483.31 o 
 -12   1  15      809.38     1218.75    377.52 o 
 -11   1  15     4245.92     6525.51    575.26 o 
 -10   1  15     1364.92     1487.81    323.66 o 
  -9   1  15     8433.86     7953.67    463.69 o 
  -8   1  15      660.97      519.99    257.32 o 
  -7   1  15     4282.45     5717.39    453.06 o 
  -6   1  15       97.32      218.75    247.59 o 
  -5   1  15     7770.32     8300.77    457.49 o 
  -4   1  15      595.41      491.14    247.45 o 
  -3   1  15     5966.41     6461.39    407.42 o 
  -2   1  15      366.19      282.50    245.15 o 
  -1   1  15     5379.08     5522.31    380.82 o 
   0   1  15      819.91      818.54    272.52 o 
   1   1  15     6715.97     6920.84    423.83 o 
   2   1  15     1060.73      744.16    271.39 o 
   3   1  15     5041.65     5621.55    425.23 o 
   4   1  15     1243.20     1009.15    319.55 o 
   5   1  15     2383.70     1600.30    457.91 o 
 -13   2  15        1.39     -712.26    474.84 o 
 -12   2  15       12.83     -289.58    449.44 o 
 -11   2  15      144.33       55.43    291.53 o 
 -10   2  15      136.64      538.18    291.42 o 
  -9   2  15      305.27      195.26    265.16 o 
  -8   2  15      226.30      585.71    267.26 o 
  -7   2  15      500.40      534.81    245.11 o 
  -6   2  15      251.86      351.66    239.12 o 
  -5   2  15     1354.59     1449.45    296.65 o 
  -4   2  15      624.02      695.18    262.35 o 
  -3   2  15      163.61      -36.11    218.54 o 
  -2   2  15      932.73      693.45    265.11 o 
  -1   2  15      823.24      668.48    261.80 o 
   0   2  15     1251.39     1251.28    289.59 o 
   1   2  15     1690.84     1158.75    283.02 o 
   2   2  15      940.34      688.95    273.76 o 
   3   2  15     2128.69     1766.33    326.93 o 
   4   2  15      130.25      363.43    288.63 o 
   5   2  15       23.69     -269.60    426.41 o 
 -13   3  15     1923.34     1589.80    371.97 o 
 -12   3  15     5116.18     5933.65    649.77 o 
 -11   3  15      721.89      602.06    247.46 o 
 -10   3  15     5390.17     6517.08    362.15 o 
  -9   3  15     2782.51     3139.03    297.40 o 
  -8   3  15     8400.14     8915.68    483.72 o 
  -7   3  15     1166.37      874.59    211.26 o 
  -6   3  15     7879.79     7619.42    332.49 o 
  -5   3  15     2507.31     2163.45    329.89 o 
  -4   3  15     4317.27     4879.74    395.47 o 
  -3   3  15     2589.01     2319.00    460.95 o 
  -2   3  15     3537.92     4191.44    399.79 o 
  -1   3  15     2348.30     2119.55    325.22 o 
   0   3  15     6315.18     6271.71    405.29 o 
   1   3  15      698.97      225.99    256.84 o 
   2   3  15     6989.56     6548.88    415.92 o 
   3   3  15     1349.23     1026.45    306.82 o 
   4   3  15     6617.89     6068.27    598.12 o 
   5   3  15     3799.43     2173.70    498.21 o 
 -12   4  15      125.43       39.96    594.40 o 
 -11   4  15      100.65       65.19    245.57 o 
 -10   4  15      171.57     -195.02    263.53 o 
  -9   4  15      124.83       36.82    213.82 o 
  -8   4  15        0.47     -131.13    194.78 o 
  -7   4  15       35.87      -63.71    186.70 o 
  -6   4  15        8.56      -79.79    242.07 o 
  -5   4  15      548.60      489.66    257.84 o 
  -4   4  15      450.56      610.67    255.14 o 
  -3   4  15      139.88       75.04    216.64 o 
  -2   4  15     1091.34      614.26    264.52 o 
  -1   4  15      220.97      142.76    246.61 o 
   0   4  15     1663.50     1292.68    311.59 o 
   1   4  15      249.50      -78.64    258.60 o 
   2   4  15     1984.84     1242.28    314.81 o 
   3   4  15      113.37      -82.52    280.20 o 
   4   4  15     1229.23       17.61    386.44 o 
   5   4  15      574.38      560.19    446.73 o 
 -12   5  15     6057.14     7282.51   1015.89 o 
 -11   5  15        8.15      -68.28    299.98 o 
 -10   5  15     5671.02     5927.36    350.31 o 
  -9   5  15      136.09      -81.91    217.97 o 
  -8   5  15     4771.01     5574.89    351.62 o 
  -7   5  15      100.14       55.27    199.00 o 
  -6   5  15     8077.07     8055.14    461.31 o 
  -5   5  15      146.01       48.96    248.84 o 
  -4   5  15    10538.62    10472.70    516.41 o 
  -3   5  15      551.32      484.69    249.98 o 
  -2   5  15    16580.95    16910.50    657.66 o 
  -1   5  15      773.25      525.10    279.02 o 
   0   5  15     8254.97     8768.10    478.52 o 
   1   5  15        1.61     -133.01    261.64 o 
   2   5  15     5347.80     5625.83    485.96 o 
   3   5  15      283.88     -262.14    385.43 o 
   4   5  15     5165.67     4240.04    651.30 o 
   5   5  15       32.99      286.53    451.47 o 
   6   5  15     1990.86     1547.47    535.47 o 
 -12   6  15      556.85      463.65    363.58 o 
 -11   6  15        0.57       70.87    318.83 o 
 -10   6  15       17.90     -134.90    242.05 o 
  -9   6  15       38.52        4.15    227.98 o 
  -8   6  15      470.86      529.87    221.42 o 
  -7   6  15        0.39       99.21    199.45 o 
  -6   6  15      518.52      245.01    258.18 o 
  -5   6  15       37.36       31.17    255.71 o 
  -4   6  15       67.87      165.70    237.56 o 
  -3   6  15      346.08      180.74    259.74 o 
  -2   6  15      421.47      550.82    270.49 o 
  -1   6  15       45.82      -60.75    252.14 o 
   0   6  15      578.22      421.96    412.01 o 
   1   6  15      546.14      496.41    298.04 o 
   2   6  15      505.88      243.18    385.77 o 
   3   6  15     1073.48      614.04    385.43 o 
   4   6  15      941.02      669.92    410.15 o 
   5   6  15      751.16     -142.93    433.52 o 
   6   6  15     2296.56     1404.20    520.56 o 
 -11   7  15     1575.90     1401.74    374.91 o 
 -10   7  15     4185.88     5027.62    369.94 o 
  -9   7  15     1810.65     2090.84    439.89 o 
  -8   7  15     4511.09     5413.62    366.19 o 
  -7   7  15     3456.24     4174.33    373.84 o 
  -6   7  15     2174.10     2389.88    359.67 o 
  -5   7  15     3024.42     4075.88    425.69 o 
  -4   7  15     3295.07     3228.11    389.52 o 
  -3   7  15     6254.52     6328.26    438.45 o 
  -2   7  15     6546.94     6768.92    451.30 o 
  -1   7  15     2783.31     2159.18    717.51 o 
   0   7  15     5117.94     4915.00    704.64 o 
   1   7  15     1356.02     1199.20    337.84 o 
   2   7  15     1713.19     1198.31    418.11 o 
   3   7  15     1981.91     1682.60    468.41 o 
   4   7  15     4535.66     4358.58    626.91 o 
   5   7  15     1789.23      520.56    461.97 o 
 -11   8  15       71.47      179.03    352.16 o 
 -10   8  15       20.18     -277.87    329.82 o 
  -9   8  15      106.05     -145.24    244.19 o 
  -8   8  15        7.20      -76.50    231.02 o 
  -7   8  15        1.09       19.79    211.24 o 
  -6   8  15       52.03     -206.53    269.82 o 
  -5   8  15     1039.87      905.39    312.26 o 
  -4   8  15       46.70     -219.71    274.48 o 
  -3   8  15       88.28      -50.33    279.76 o 
  -2   8  15      183.08      212.40    281.84 o 
  -1   8  15      546.90      577.26    299.79 o 
   0   8  15       64.10      323.48    267.21 o 
   1   8  15     1878.27     1984.43    365.37 o 
   2   8  15      164.17      -55.21    395.59 o 
   3   8  15     2420.45     2360.32    496.52 o 
   4   8  15       15.38       76.88    452.15 o 
   5   8  15     1785.93      752.94    332.66 o 
 -10   9  15      216.54     -308.15    335.46 o 
  -9   9  15     4496.58     5104.34    564.87 o 
  -8   9  15      278.01      -36.57    237.97 o 
  -7   9  15     6593.50     7066.17    474.70 o 
  -6   9  15      340.90      349.49    300.01 o 
  -5   9  15     9395.08    10090.49    545.82 o 
  -4   9  15      394.51      119.42    288.82 o 
  -3   9  15     8079.92     7903.37    486.12 o 
  -2   9  15       47.81      185.92    289.26 o 
  -1   9  15     4905.66     5631.92    453.47 o 
   0   9  15      846.81      683.49    317.88 o 
   1   9  15     8041.61     8181.00    630.13 o 
   2   9  15      667.85      281.79    414.22 o 
   3   9  15     3769.89     4213.62    635.72 o 
   4   9  15     1536.85     1144.43    506.00 o 
  -9  10  15        0.76     -327.51    337.96 o 
  -8  10  15       56.41       59.60    276.61 o 
  -7  10  15        1.34      222.45    313.34 o 
  -6  10  15      233.57     -126.23    422.51 o 
  -5  10  15       16.18        9.61    308.26 o 
  -4  10  15       19.24      -63.43    299.55 o 
  -3  10  15      604.58      534.16    313.50 o 
  -2  10  15       60.81     -252.39    289.83 o 
  -1  10  15      763.19      530.00    329.25 o 
   0  10  15      380.43       70.70    321.37 o 
   1  10  15     1235.07      708.07    369.06 o 
   2  10  15       21.39     -166.63    413.20 o 
   3  10  15     2196.90     2219.08    569.33 o 
  -8  11  15      866.98      901.77    293.88 o 
  -7  11  15     3576.29     4092.98    491.85 o 
  -6  11  15       73.62      149.75    332.35 o 
  -5  11  15     3659.95     4503.18    487.46 o 
  -4  11  15     3172.61     3953.00    996.42 o 
  -3  11  15     6429.87     6563.55    497.70 o 
  -2  11  15     1951.82     2376.59    580.34 o 
  -1  11  15     4779.86     4886.76    787.11 o 
   0  11  15     1383.46      732.54    374.49 o 
   1  11  15     4599.32     6592.90    753.92 o 
   2  11  15     1091.22     1230.45    507.69 o 
  -6  12  15        1.54       14.53    368.70 o 
  -5  12  15        1.39     -143.18    347.77 o 
  -4  12  15      612.88      574.58    364.84 o 
  -3  12  15      131.81     -372.00    388.64 o 
  -2  12  15      537.97      917.91    368.11 o 
  -1  12  15      441.08      322.59    362.13 o 
   0  12  15       36.73       59.81    997.61 o 
 -12   0  16     4299.85     6363.95    780.00 o 
 -10   0  16     7576.23     7858.92    685.50 o 
  -8   0  16     5678.42     6491.97    622.85 o 
  -6   0  16     8460.09     8662.28    696.68 o 
  -4   0  16     8791.05     9975.38    732.92 o 
  -2   0  16     4529.92     5039.00    636.06 o 
   0   0  16     4208.25     3870.19    591.35 o 
   2   0  16     4826.59     5347.88    571.71 o 
   4   0  16      712.96     -129.04    460.62 o 
 -12   1  16        1.86     -503.82    335.88 o 
 -11   1  16      216.59        2.62    324.49 o 
 -10   1  16     1048.26     1139.04    337.49 o 
  -9   1  16       60.09       13.96    289.89 o 
  -8   1  16     1422.45     1231.29    317.98 o 
  -7   1  16       38.25       52.83    262.12 o 
  -6   1  16     2704.65     3059.86    387.59 o 
  -5   1  16       16.22     -359.45    248.73 o 
  -4   1  16     1956.60     2429.70    368.02 o 
  -3   1  16        4.19      -41.38    258.70 o 
  -2   1  16     1738.59     1927.15    327.30 o 
  -1   1  16        4.24       60.50    263.14 o 
   0   1  16     2541.42     2496.77    366.46 o 
   1   1  16      513.43      158.62    275.32 o 
   2   1  16     4326.65     4435.37    447.90 o 
   3   1  16     1594.93     1237.11    349.84 o 
   4   1  16     2016.21     1546.45    511.42 o 
 -12   2  16     3326.55     3623.96    673.99 o 
 -11   2  16     1686.02     2683.39    516.16 o 
 -10   2  16     3657.19     5017.83    964.41 o 
  -9   2  16     1966.06     2413.74    381.54 o 
  -8   2  16     5103.49     5898.99    767.30 o 
  -7   2  16     1438.96      949.69    295.12 o 
  -6   2  16     6063.02     6003.22    424.15 o 
  -5   2  16     3960.34     4733.09    440.38 o 
  -4   2  16     4272.38     5312.92    468.01 o 
  -3   2  16     1491.71     1362.88    318.86 o 
  -2   2  16     2635.75     2598.69    371.63 o 
  -1   2  16      217.48      242.33    272.22 o 
   0   2  16     3581.94     3391.91    390.96 o 
   1   2  16     1613.93     1080.37    318.03 o 
   2   2  16     2486.02     2067.66    351.53 o 
   3   2  16     1130.25      864.83    337.92 o 
   4   2  16     2672.36     2398.93    546.30 o 
 -12   3  16      472.89      290.93    526.32 o 
 -11   3  16      243.81       97.23    325.93 o 
 -10   3  16        1.63     -309.32    392.54 o 
  -9   3  16      492.43      407.03    308.34 o 
  -8   3  16      333.00      396.10    293.92 o 
  -7   3  16      388.33      368.51    444.19 o 
  -6   3  16      598.64      700.84    280.16 o 
  -5   3  16      327.73      355.15    274.06 o 
  -4   3  16      988.64      911.84    289.18 o 
  -3   3  16       67.49     -276.25    262.13 o 
  -2   3  16      329.69      287.15    269.59 o 
  -1   3  16     2831.16     3816.82    416.73 o 
   0   3  16      607.59      591.11    286.52 o 
   1   3  16     2450.56     1994.21    358.28 o 
   2   3  16     1397.66      878.55    318.83 o 
   3   3  16     1380.83      543.48    335.71 o 
   4   3  16      876.02      314.64    441.65 o 
   5   3  16     1449.10      891.09    515.48 o 
 -11   4  16     4358.90     5613.52    561.82 o 
 -10   4  16      219.96      352.95    244.71 o 
  -9   4  16     5217.39     6323.74    481.43 o 
  -8   4  16      731.11      584.33    241.58 o 
  -7   4  16     5319.19     5734.00    450.97 o 
  -6   4  16      480.35       52.13    194.53 o 
  -5   4  16     6958.20     7155.94    462.80 o 
  -4   4  16      447.21      390.83    254.30 o 
  -3   4  16     7288.88     7586.07    461.10 o 
  -2   4  16      761.07      887.90    301.88 o 
  -1   4  16     8244.72     7924.42    923.77 o 
   0   4  16     1055.25     1014.23    310.52 o 
   1   4  16     2539.54     2777.51    388.87 o 
   2   4  16        7.93      -89.25    293.66 o 
   3   4  16     5623.92     5686.91    595.75 o 
   4   4  16      422.38      919.54    482.63 o 
   5   4  16     1970.05     1129.19    491.44 o 
 -11   5  16      259.61      -32.87    319.66 o 
 -10   5  16       55.88       52.62    375.09 o 
  -9   5  16       17.76     -142.80    239.15 o 
  -8   5  16      302.09      572.29    238.51 o 
  -7   5  16     1357.31     1294.24    256.20 o 
  -6   5  16      212.47      104.38    292.48 o 
  -5   5  16      290.75       15.81    256.22 o 
  -4   5  16       23.57     -371.18    247.45 o 
  -3   5  16     1752.90     1439.20    455.54 o 
  -2   5  16      258.71      235.79    279.15 o 
  -1   5  16     3003.41     2660.72    443.00 o 
   0   5  16      236.10      161.10    286.29 o 
   1   5  16     1154.75      734.66    310.75 o 
   2   5  16       24.71       29.92    299.79 o 
   3   5  16     2307.06     1797.42    498.89 o 
   4   5  16        2.74      336.32    478.23 o 
   5   5  16     1992.28     1965.75    538.18 o 
 -11   6  16     6044.68     7002.29    660.78 o 
 -10   6  16      194.25      451.49    279.17 o 
  -9   6  16     2600.19     2440.66    317.72 o 
  -8   6  16      654.47      753.31    246.65 o 
  -7   6  16     2286.16     2389.85    294.12 o 
  -6   6  16      353.18      181.69    299.56 o 
  -5   6  16     4219.16     4881.64    458.34 o 
  -4   6  16      517.32      447.29    309.31 o 
  -3   6  16     6287.84     6410.28    441.62 o 
  -2   6  16      515.78      -17.48    273.89 o 
  -1   6  16     5956.36     6233.08    439.17 o 
   0   6  16      436.31       66.03    296.53 o 
   1   6  16     5286.81     5000.46    475.21 o 
   2   6  16      516.86      265.21    307.60 o 
   3   6  16     1517.03     1483.11    519.89 o 
   4   6  16      727.18      -38.95    458.24 o 
   5   6  16     2027.62     1831.62    614.72 o 
 -10   7  16       42.85     -224.95    260.27 o 
  -9   7  16       33.81      324.74    261.08 o 
  -8   7  16       88.55     -181.70    234.87 o 
  -7   7  16      214.73      225.22    223.84 o 
  -6   7  16      313.47      452.13    308.79 o 
  -5   7  16       86.23      129.32    280.18 o 
  -4   7  16      467.49      200.26    291.39 o 
  -3   7  16     1142.53      673.88    313.04 o 
  -2   7  16      266.22      -91.22    428.61 o 
  -1   7  16     1146.06      866.12    326.94 o 
   0   7  16      865.84      658.80    321.83 o 
   1   7  16       24.62      107.79    463.66 o 
   2   7  16     1303.17      464.00    459.94 o 
   3   7  16      832.20      797.95    486.36 o 
   4   7  16     1598.77     1346.28    538.85 o 
  -9   8  16     1352.76      942.29    296.72 o 
  -8   8  16     2196.62     2757.51    335.26 o 
  -7   8  16      879.22      861.39    257.42 o 
  -6   8  16     3531.96     3972.95    445.19 o 
  -5   8  16     2266.39     2586.83   1060.94 o 
  -4   8  16     3635.65     3502.92    439.84 o 
  -3   8  16     1404.92     1159.69    370.52 o 
  -2   8  16     3878.75     4143.22    455.91 o 
  -1   8  16     2374.37     2512.57    450.62 o 
   0   8  16     3103.70     2780.60    646.56 o 
   1   8  16      946.25      897.32    543.93 o 
   2   8  16     2275.63     1715.12    527.68 o 
   3   8  16     1187.76      912.43    482.63 o 
  -9   9  16        1.66      158.70    276.93 o 
  -8   9  16      431.30       91.57    263.16 o 
  -7   9  16       13.09      177.93    320.67 o 
  -6   9  16     1846.32     1502.98    627.42 o 
  -5   9  16      124.89     -108.41    322.38 o 
  -4   9  16      676.68      573.99    346.65 o 
  -3   9  16      334.73       77.12    316.58 o 
  -2   9  16     1201.39      863.90    343.80 o 
  -1   9  16      200.42      359.93    328.19 o 
   0   9  16     2488.70     2824.77    423.41 o 
   1   9  16       44.17      -22.39    490.93 o 
   2   9  16     1672.65     1081.43    493.13 o 
  -7  10  16      105.91      101.91    336.12 o 
  -6  10  16     6295.56     7244.33    943.25 o 
  -5  10  16       56.21     -204.32    339.23 o 
  -4  10  16     4459.22     5534.71    544.05 o 
  -3  10  16       41.17     -419.71    313.83 o 
  -2  10  16     5819.28     6606.99    528.62 o 
  -1  10  16       78.39       65.55    376.79 o 
   0  10  16     6464.69     7395.90    836.39 o 
   1  10  16        9.34     -403.04    446.39 o 
  -6  11  16      398.59      831.43    383.73 o 
  -5  11  16      785.20      648.74    380.60 o 
  -4  11  16     1896.12     1913.28    474.50 o 
  -3  11  16       53.20     -494.72    329.81 o 
  -2  11  16      506.34      504.18    362.72 o 
  -1  11  16      405.93      693.02    399.85 o 
   0  11  16      102.79     -261.67    371.63 o 
 -11   0  17     1378.38     1403.18    565.95 o 
  -9   0  17       62.19     -149.36    427.76 o 
  -7   0  17     3216.95     3373.33    585.59 o 
  -5   0  17     4348.50     4165.52    623.52 o 
  -3   0  17      795.20      891.43    452.83 o 
  -1   0  17     4345.23     5253.73    688.89 o 
   1   0  17     9059.59     7918.86    705.83 o 
   3   0  17     5273.74     5111.14    707.86 o 
 -11   1  17     3535.67     4921.15    518.47 o 
 -10   1  17      585.41      572.36    336.40 o 
  -9   1  17     2807.83     3217.09    424.25 o 
  -8   1  17        8.62       41.37    299.61 o 
  -7   1  17     3127.31     4012.05    432.51 o 
  -6   1  17      524.51      524.97    304.39 o 
  -5   1  17     5214.66     5528.84    444.32 o 
  -4   1  17      447.23      414.90    290.43 o 
  -3   1  17     4192.17     3997.07    435.47 o 
  -2   1  17      158.72      146.24    291.45 o 
  -1   1  17     2923.85     2604.29    387.67 o 
   0   1  17      508.44      394.60    304.43 o 
   1   1  17     1215.30     1019.32    349.60 o 
   2   1  17       42.07      141.62    344.63 o 
   3   1  17     1540.50      996.14    373.13 o 
   4   1  17      276.86     -612.01    485.34 o 
 -11   2  17      608.96      691.71    364.08 o 
 -10   2  17      532.83      402.11    351.00 o 
  -9   2  17     1794.64     2469.62    395.91 o 
  -8   2  17     1424.87     1392.56    358.72 o 
  -7   2  17     1874.07     1492.76    343.94 o 
  -6   2  17      634.57      440.00    310.96 o 
  -5   2  17     1086.65     1178.12    343.60 o 
  -4   2  17      772.93      639.13    305.77 o 
  -3   2  17     2336.32     2445.69    392.67 o 
  -2   2  17       80.04      -16.57    300.46 o 
  -1   2  17     2778.07     2649.62    395.75 o 
   0   2  17      446.06      600.46    328.29 o 
   1   2  17     2527.69     2203.19    407.75 o 
   2   2  17      578.14       16.44    330.30 o 
   3   2  17     3059.00     2216.77    390.57 o 
   4   2  17     2539.25     2056.85    582.54 o 
 -11   3  17     1044.41     1459.19    413.71 o 
 -10   3  17     3759.20     5316.02    524.88 o 
  -9   3  17     1784.98     1871.65    379.34 o 
  -8   3  17     1715.68     1332.60    352.83 o 
  -7   3  17     3160.96     3304.88    425.82 o 
  -6   3  17     3017.65     3737.06    553.59 o 
  -5   3  17      344.99      331.04    309.74 o 
  -4   3  17     3201.70     3175.97    416.72 o 
  -3   3  17     1438.43     1197.24    337.14 o 
  -2   3  17      556.68      354.03    305.55 o 
  -1   3  17     3144.31     2998.32    405.39 o 
   0   3  17      754.49      388.01    328.78 o 
   1   3  17      266.86     -166.96    308.10 o 
   2   3  17     3603.83     3559.88    456.09 o 
   3   3  17     1799.53     1471.26    559.85 o 
   4   3  17      628.52      261.81    532.76 o 
 -10   4  17     1151.55     1157.05    383.97 o 
  -9   4  17       31.26     -108.56    323.74 o 
  -8   4  17      249.58     -144.37    311.81 o 
  -7   4  17        2.79       70.55    306.64 o 
  -6   4  17     2301.90     2417.96    479.24 o 
  -5   4  17      152.08       61.82    302.92 o 
  -4   4  17     2216.83     1585.14    366.29 o 
  -3   4  17      639.69      541.96    502.95 o 
  -2   4  17     2815.92     2685.17    415.23 o 
  -1   4  17      664.82      538.89    323.12 o 
   0   4  17     2798.53     3145.44    436.74 o 
   1   4  17      256.84     -274.20    302.33 o 
   2   4  17     4201.53     4301.85    481.16 o 
   3   4  17      345.64      167.99    465.02 o 
   4   4  17     1458.44     1313.43    534.79 o 
 -10   5  17     4339.13     5349.86    823.18 o 
  -9   5  17       20.03       -5.92    339.06 o 
  -8   5  17     3607.90     3756.76    530.89 o 
  -7   5  17       26.08       83.91    304.42 o 
  -6   5  17     1052.67      764.24    336.85 o 
  -5   5  17      117.17      224.95    306.61 o 
  -4   5  17     1924.43     1923.41    442.67 o 
  -3   5  17       34.09     -179.64    310.88 o 
  -2   5  17     3272.50     2982.66    796.42 o 
  -1   5  17       43.33      225.96    321.59 o 
   0   5  17     2600.30     1936.65    375.36 o 
   1   5  17       57.21      109.34    327.42 o 
   2   5  17     2970.42     2346.24    426.38 o 
   3   5  17       57.38     -427.76    478.90 o 
  -9   6  17      843.36      768.01    640.84 o 
  -8   6  17      403.14      407.48    266.33 o 
  -7   6  17       17.95       45.32    243.31 o 
  -6   6  17      233.53      211.27    318.09 o 
  -5   6  17      329.44      333.48    324.83 o 
  -4   6  17     2511.37     2374.40    395.98 o 
  -3   6  17       10.16       95.73    311.57 o 
  -2   6  17     4222.08     4449.91    544.61 o 
  -1   6  17      399.60      352.81    319.44 o 
   0   6  17     2229.45     1659.00    571.87 o 
   1   6  17      493.64      211.04    350.61 o 
   2   6  17     2732.11     2691.55    572.38 o 
   3   6  17      116.55       22.35    475.18 o 
  -9   7  17     1307.85      650.18    297.40 o 
  -8   7  17     1131.53     1273.82    432.67 o 
  -7   7  17     1051.32      742.02    317.31 o 
  -6   7  17     1310.38     1359.09    365.95 o 
  -5   7  17      459.20      412.58    332.56 o 
  -4   7  17     1082.50      896.85    343.71 o 
  -3   7  17     1413.61     1286.41    373.68 o 
  -2   7  17     1009.25      860.82    344.28 o 
  -1   7  17      583.19      413.72    335.33 o 
   0   7  17     1997.75     1575.15    379.78 o 
   1   7  17     1126.48      493.75    371.98 o 
   2   7  17      813.30        7.79    468.07 o 
  -8   8  17      258.73      222.18    282.11 o 
  -7   8  17     1996.77     2004.18    401.58 o 
  -6   8  17      184.76      266.63    522.43 o 
  -5   8  17     1069.49      962.86    576.96 o 
  -4   8  17      580.98      393.66    348.68 o 
  -3   8  17     1766.32     1528.76    381.39 o 
  -2   8  17      434.59      162.57    410.83 o 
  -1   8  17     1091.42      537.32    368.31 o 
   0   8  17      768.90      630.26    386.72 o 
   1   8  17     2319.37     2125.99    505.32 o 
  -7   9  17     3350.16     3406.84    471.69 o 
  -6   9  17      564.11      237.81    345.78 o 
  -5   9  17     2675.37     2894.90    573.57 o 
  -4   9  17      269.84       55.16    355.20 o 
  -3   9  17     2374.51     2517.78    437.45 o 
  -2   9  17       12.78     -156.36    355.29 o 
  -1   9  17     2481.37     2830.16    451.43 o 
   0   9  17      295.06     -125.60    387.58 o 
  -4  10  17        9.72       97.51    502.78 o 
  -3  10  17     2384.58     2394.23    555.28 o 
  -2  10  17        1.55       79.91    366.18 o 
 -10   0  18     4110.13     4698.28    721.41 o 
  -8   0  18       51.49     -284.50    458.58 o 
  -6   0  18     4587.25     4927.91    703.79 o 
  -4   0  18     3506.76     4079.50    641.81 o 
  -2   0  18     2204.65     1817.74    544.95 o 
   0   0  18     2034.75     1997.24    546.30 o 
   2   0  18      974.68      776.95    529.37 o 
 -10   1  18      514.31     1121.44    490.08 o 
  -9   1  18       35.50      -82.50    346.32 o 
  -8   1  18     3694.93     4294.65    480.93 o 
  -7   1  18       44.76     -221.73    314.89 o 
  -6   1  18     4123.11     4870.71    498.14 o 
  -5   1  18      830.78      480.49    345.81 o 
  -4   1  18     1785.09     2053.30    370.08 o 
  -3   1  18      162.86     -223.36    319.04 o 
  -2   1  18     3298.88     3590.04    503.63 o 
  -1   1  18       79.08      112.61    328.74 o 
   0   1  18     2167.46     1992.62    396.61 o 
   1   1  18      136.17     -279.79    351.79 o 
   2   1  18     3417.93     2668.74    453.29 o 
   3   1  18     2019.21     1440.37    429.27 o 
 -10   2  18     1627.71     2439.87    448.79 o 
  -9   2  18       19.29       54.04    377.98 o 
  -8   2  18     2730.59     3556.08    469.97 o 
  -7   2  18     1461.53     1082.44    604.05 o 
  -6   2  18     1485.69     1438.52    348.51 o 
  -5   2  18      768.62     1028.66    350.51 o 
  -4   2  18     1775.79     1524.92    383.58 o 
  -3   2  18      338.27      134.36    318.37 o 
  -2   2  18     2072.01     2020.09    395.68 o 
  -1   2  18      774.32      473.13    438.60 o 
   0   2  18     1199.45      881.08    367.83 o 
   1   2  18      723.29      594.01    358.00 o 
   2   2  18      830.98      217.67    371.29 o 
   3   2  18       27.47     -385.77    496.18 o 
  -9   3  18     1087.68     1349.35    382.50 o 
  -8   3  18      852.72      548.33    403.38 o 
  -7   3  18     2818.01     2987.24    494.82 o 
  -6   3  18      403.69      686.98    495.33 o 
  -5   3  18     1704.50     1286.66    351.08 o 
  -4   3  18      690.35      287.92    325.79 o 
  -3   3  18     1149.16     1125.74    366.78 o 
  -2   3  18      577.13      303.14    349.53 o 
  -1   3  18     2363.08     1982.78    391.98 o 
   0   3  18      934.50     1169.58    377.05 o 
   1   3  18     3224.68     3324.54    470.00 o 
   2   3  18     1632.96     1352.99    506.34 o 
  -9   4  18     2850.96     3138.66    457.01 o 
  -8   4  18      116.31       15.63    344.83 o 
  -7   4  18     1127.75      845.52    368.88 o 
  -6   4  18      715.95      563.24    340.54 o 
  -5   4  18     2538.33     2661.11    428.65 o 
  -4   4  18      224.39      252.23    363.92 o 
  -3   4  18     1624.83     1747.13    531.06 o 
  -2   4  18      428.48       49.44    318.59 o 
  -1   4  18     1075.47     1332.72    443.34 o 
   0   4  18      236.48     -122.83    356.64 o 
   1   4  18      911.87     1028.34    377.39 o 
   2   4  18       77.87     -355.28    386.03 o 
  -8   5  18      143.88      148.45    360.99 o 
  -7   5  18     1648.84     1440.41    537.33 o 
  -6   5  18      125.06      683.95    346.78 o 
  -5   5  18     2393.88     2530.10    436.16 o 
  -4   5  18        9.68      -79.81    339.49 o 
  -3   5  18     4286.39     4099.30    489.34 o 
  -2   5  18        0.53      204.76    341.20 o 
  -1   5  18     3058.04     3346.96    588.30 o 
   0   5  18        4.55       20.64    360.10 o 
   1   5  18     4377.34     4675.12    524.96 o 
   2   5  18        8.72      -33.53    497.53 o 
  -8   6  18       16.98       36.18    357.92 o 
  -7   6  18     2051.50     1581.96    406.06 o 
  -6   6  18      257.04        6.64    353.84 o 
  -5   6  18      734.24      209.28    344.95 o 
  -4   6  18      380.29      573.56    358.42 o 
  -3   6  18      711.27     1055.74    378.16 o 
  -2   6  18      378.38      166.66    352.69 o 
  -1   6  18      548.13      359.84    362.53 o 
   0   6  18        9.55     -223.34    349.51 o 
   1   6  18      445.96      169.19    522.43 o 
  -7   7  18      720.81      877.23    307.16 o 
  -6   7  18     1608.36     1847.69    415.05 o 
  -5   7  18      731.76      744.70    372.78 o 
  -4   7  18     1011.57     1085.10    413.71 o 
  -3   7  18     1393.11     1732.93    400.51 o 
  -2   7  18      281.88      326.97    464.00 o 
  -1   7  18     3479.48     3424.80    786.09 o 
   0   7  18     1167.86      929.40    389.61 o 
  -5   8  18      379.77      290.40    365.96 o 
  -4   8  18     1288.63     1443.05    419.65 o 
  -3   8  18      285.29      259.32    375.72 o 
  -2   8  18      288.57      135.03    448.25 o 
  -7   0  19     1008.86      589.32    521.92 o 
  -5   0  19     5314.19     5688.26    788.47 o 
  -3   0  19     4602.91     4044.95    685.17 o 
  -1   0  19     2816.02     2767.08    654.01 o 
   1   0  19     5592.43     5547.03    848.75 o 
  -8   1  19       68.94      428.67    368.22 o 
  -7   1  19      325.10      292.33    353.83 o 
  -6   1  19      194.11      580.18    377.03 o 
  -5   1  19      627.66      886.13    372.38 o 
  -4   1  19       30.33     -164.95    345.20 o 
  -3   1  19      627.52      226.59    373.30 o 
  -2   1  19      138.31     -134.79    361.04 o 
  -1   1  19      575.98      378.17    589.99 o 
   0   1  19       82.52       13.29    366.18 o 
   1   1  19      325.14     -212.35    543.26 o 
  -8   2  19     1274.56      756.89    397.01 o 
  -7   2  19     2448.00     3164.83    477.48 o 
  -6   2  19     1852.54     1200.94    399.54 o 
  -5   2  19     1415.72     1845.71    417.85 o 
  -4   2  19     1055.45      717.55    368.81 o 
  -3   2  19     2525.60     3773.85    636.56 o 
  -2   2  19     1223.27     1230.38    584.07 o 
  -1   2  19     2516.68     2322.98    434.61 o 
   0   2  19     1398.06      862.60    488.39 o 
  -7   3  19      531.26      580.58    380.18 o 
  -6   3  19      405.21      498.63    387.94 o 
  -5   3  19      477.73      344.95    367.05 o 
  -4   3  19      110.49      426.14    363.50 o 
  -3   3  19      937.27      862.08    393.95 o 
  -2   3  19      331.11      383.27    383.15 o 
  -1   3  19      142.74      -74.98    372.03 o 
   0   3  19       84.98     -140.74    377.86 o 
  -7   4  19      512.85      269.66    390.45 o 
  -6   4  19     3301.06     4171.79    529.36 o 
  -5   4  19      278.36      378.33    374.85 o 
  -4   4  19     3598.65     3695.05    502.58 o 
  -3   4  19       16.48     -364.91    360.02 o 
  -2   4  19     2906.78     2838.26    702.61 o 
  -1   4  19       70.56       38.19    389.53 o 
  -6   5  19      829.08      588.65    401.91 o 
  -5   5  19       75.57     -333.36    370.80 o 
  -4   5  19      420.87     -109.32    370.59 o 
  -3   5  19      163.91     -139.04    394.26 o 
  -2   5  19       68.46        7.96    375.07 o 
                                                 
